# Supplementary material for: Mycobacterium tuberculosis whole genome sequencing provides insights into the Manila strain and drug-resistance mutations in the Philippines
Source: Sci Rep. 2019 Jun 26;9:9305. doi: 10.1038/s41598-019-45566-5 (PMC6594935; doi:10.1038/s41598-019-45566-5)
Supplement: Supplementary file 2 — Supplementary data 2 [file 41598_2019_45566_MOESM2_ESM.csv]

Run_ID	isoniazid	rifampicin	ethambutol	streptomycin	amikacin	capreomycin	kanamycin
ERR3256109	0	0	0	1	0	0	0
ERR3256110	1	1	0	0	0	0	0
ERR3256111	0	0	0	0	0	0	0
ERR3256112	1	1	0	0	0	0	0
ERR3256113	1	0	0	0	0	0	0
ERR3256114	1	1	1	1	0	0	0
ERR3256115	1	1	0	0	0	0	0
ERR3256116	1	1	0	0	0	0	0
ERR3256117	0	0	0	0	0	0	0
ERR3256118	0	0	0	0	0	0	0
ERR3256119	1	1	1	0	0	0	0
ERR3256120	0	0	0	0	0	0	0
ERR3256121	0	0	0	0	0	0	0
ERR3256122	NA	0	0	0	0	0	0
ERR3256123	0	0	0	0	0	0	0
ERR3256124	0	0	0	0	0	0	0
ERR3256125	0	0	0	1	0	0	0
ERR3256126	1	1	NA	1	0	0	0
ERR3256127	1	1	NA	1	0	NA	0
ERR3256128	1	1	NA	1	0	0	0
ERR3256129	0	0	0	0	0	0	0
ERR3256130	1	1	1	1	0	NA	0
ERR3256131	1	0	0	1	0	0	1
ERR3256132	1	1	1	1	0	NA	1
ERR3256133	0	0	0	0	0	0	0
ERR3256134	1	1	0	1	0	0	0
ERR3256135	1	1	NA	0	0	0	0
ERR3256136	0	0	0	0	0	0	0
ERR3256137	1	1	0	0	0	0	0
ERR3256138	1	1	0	0	0	0	0
ERR3256139	0	0	0	0	0	0	0
ERR3256140	0	0	0	0	0	0	0
ERR3256141	1	0	0	0	0	0	0
ERR3256142	1	1	0	0	0	0	0
ERR3256143	1	1	0	NA	0	0	0
ERR3256144	1	1	0	NA	0	0	0
ERR3256145	1	0	0	0	0	0	0
ERR3256146	1	0	0	0	0	0	0
ERR3256147	0	0	0	0	0	0	0
ERR3256148	1	0	0	0	0	0	0
ERR3256149	0	0	0	0	0	NA	0
ERR3256150	0	0	0	NA	0	0	0
ERR3256151	NA	0	0	0	0	0	0
ERR3256152	1	0	NA	0	0	0	0
ERR3256153	1	NA	0	0	0	0	0
ERR3256154	1	0	0	1	0	0	0
ERR3256155	NA	0	0	0	0	0	0
ERR3256156	0	0	0	NA	0	0	0
ERR3256157	0	0	0	0	0	NA	0
ERR3256158	0	0	0	0	0	0	0
ERR3256159	1	0	0	0	0	0	0
ERR3256160	NA	0	NA	NA	0	0	0
ERR3256161	0	0	0	0	0	0	0
ERR3256162	0	0	1	NA	0	0	0
ERR3256163	1	0	1	NA	0	0	0
ERR3256164	NA	NA	1	NA	0	0	0
ERR3256165	1	0	0	0	0	0	0
ERR3256166	1	0	0	0	0	0	0
ERR3256167	0	0	0	0	0	0	0
ERR3256168	0	1	NA	0	0	0	0
ERR3256169	0	0	0	0	0	0	0
ERR3256170	0	0	0	0	0	0	0
ERR3256171	1	0	0	0	0	0	0
ERR3256172	1	0	0	0	0	0	0
ERR3256173	0	0	0	0	0	0	0
ERR3256174	1	0	1	0	0	0	0
ERR3256175	NA	0	0	0	0	0	0
ERR3256176	0	0	0	0	0	0	0
ERR3256177	NA	NA	0	0	0	0	0
ERR3256178	NA	NA	0	0	0	0	0
ERR3256179	NA	0	0	0	0	0	0
ERR3256180	0	0	0	0	0	0	0
ERR3256181	1	0	0	0	0	0	0
ERR3256182	1	NA	1	1	0	0	0
ERR3256183	0	0	0	0	0	0	0
ERR3256184	0	0	0	0	0	0	0
ERR3256185	NA	0	0	0	0	0	0
ERR3256186	NA	1	0	0	0	0	0
ERR3256187	0	0	0	1	0	0	0
ERR3256188	1	0	0	1	0	0	0
ERR3256189	1	NA	0	NA	0	0	1
ERR3256190	0	0	0	1	0	0	0
ERR3256191	1	1	0	0	0	0	0
ERR3256192	1	1	0	0	0	0	0
ERR3256193	1	0	0	0	0	0	0
ERR3256194	1	0	0	0	0	0	0
ERR3256195	0	0	0	0	0	0	0
ERR3256196	0	0	0	0	0	0	0
ERR3256197	1	1	0	0	0	0	0
ERR3256198	1	1	0	0	0	0	0
ERR3256199	0	1	0	0	0	0	0
ERR3256200	0	0	0	0	0	0	0
ERR3256201	0	0	0	0	0	0	0
ERR3256202	0	0	0	0	0	0	0
ERR3256203	1	1	NA	0	0	0	0
ERR3256204	0	0	0	0	0	0	0
ERR3256205	0	0	0	0	0	0	0
ERR3256206	1	0	0	1	0	0	0
ERR3256207	1	1	NA	1	0	0	0
ERR3256208	0	0	0	NA	0	NA	0
ERR3256209	0	0	0	0	0	0	0
ERR3256210	1	1	NA	1	0	0	0
ERR3256211	1	0	0	1	0	NA	0
ERR3256212	1	0	0	1	0	NA	0
ERR3256213	0	0	0	0	0	0	0
ERR3256214	0	0	0	0	0	0	0
ERR3256215	0	0	0	0	0	0	0
ERR3256216	0	0	0	0	0	NA	0
ERR3256217	0	0	NA	0	0	NA	0
ERR3256218	NA	1	0	0	0	0	0
ERR3256219	1	1	NA	0	0	0	0
ERR3256220	1	1	NA	0	0	0	0
ERR3256221	1	1	0	0	0	0	0
ERR3256222	1	0	0	0	0	0	0
ERR3256223	0	0	0	0	0	0	0
ERR3256224	0	0	0	0	0	0	0
ERR3256225	0	0	0	1	0	0	0
ERR3256226	1	1	NA	0	0	0	0
ERR3256227	0	0	0	0	0	0	0
ERR3256228	0	0	0	0	0	0	0
ERR3256229	0	0	0	0	0	0	0
ERR3256230	0	0	0	0	0	0	0
ERR3256231	0	0	0	0	0	0	0
ERR3256232	0	0	0	0	0	0	0
ERR3256233	1	0	0	0	0	0	0
ERR3256234	1	1	0	0	0	0	0
ERR3256235	1	1	0	1	0	0	0
ERR3256236	1	1	0	0	0	0	0
ERR3256237	1	1	1	1	0	0	0
ERR3256238	1	1	NA	NA	0	0	0
ERR3256239	1	NA	0	0	0	0	0
ERR3256240	0	0	0	1	0	0	0
ERR3256241	1	1	0	1	0	0	0
ERR3256242	NA	0	0	0	0	0	0
ERR3256243	0	0	0	0	0	0	0
ERR3256244	NA	NA	0	NA	0	0	0
ERR3256245	NA	0	0	NA	0	0	1
ERR3256246	NA	NA	0	0	0	0	0
ERR3256247	0	0	0	0	0	0	1
ERR3256248	0	0	0	0	0	0	0
ERR3256249	NA	0	0	0	0	0	0
ERR3256250	0	0	0	0	0	0	0
ERR3256251	1	0	0	0	0	0	0
ERR3256252	NA	NA	NA	0	0	0	0
ERR3256253	0	0	0	0	0	0	0
ERR3256254	NA	NA	0	0	0	0	0
ERR3256255	NA	NA	NA	NA	1	1	1
ERR3256256	NA	NA	NA	NA	1	1	1
ERR3256257	NA	0	0	0	0	0	0
ERR3256258	NA	NA	NA	NA	0	0	0
ERR3256259	NA	NA	0	NA	0	NA	0
ERR3256260	0	0	0	NA	0	0	0
ERR3256261	0	0	0	0	0	0	0
ERR3256262	0	0	0	NA	0	0	0
ERR3256263	NA	NA	NA	NA	0	0	0
ERR3256264	NA	NA	0	0	0	0	0
ERR3256265	NA	NA	0	NA	0	0	0
ERR3256266	NA	0	0	0	0	0	0
ERR3256267	1	0	0	0	0	NA	0
ERR3256268	0	0	0	0	0	0	0
ERR3256269	0	0	0	0	0	0	0
ERR3256270	NA	NA	NA	0	0	0	0
ERR3256271	0	0	0	0	0	0	0
ERR3256272	NA	0	0	0	0	0	0
ERR3256273	NA	0	NA	NA	0	NA	0
ERR3256274	0	0	0	0	0	0	0
ERR3256275	0	0	0	0	0	0	0
ERR3256276	0	0	0	0	0	0	0
ERR3256277	NA	0	0	0	0	0	0
ERR3256278	NA	NA	0	NA	0	0	0
ERR3256279	NA	NA	0	0	0	0	0
ERR3256280	NA	NA	0	0	0	0	0
ERR3256281	NA	NA	0	0	0	0	0
ERR3256282	NA	0	0	0	0	0	0
ERR3256283	NA	NA	0	NA	0	0	1
ERR3256284	0	0	0	0	0	0	0
ERR3256285	0	0	0	0	0	0	0
ERR3256286	0	0	NA	0	0	0	0
ERR3256287	NA	0	0	NA	0	NA	0
ERR3256288	0	0	0	0	0	0	0
