# Supplementary material for: Mycobacterium tuberculosis whole genome sequencing provides insights into the Manila strain and drug-resistance mutations in the Philippines
Source: Sci Rep. 2019 Jun 26;9:9305. doi: 10.1038/s41598-019-45566-5 (PMC6594935; doi:10.1038/s41598-019-45566-5)
Supplement: Supplementary file 3 — Supplementary data 3 [file 41598_2019_45566_MOESM3_ESM.csv]

ID	lineage	location
ERR752184	lineage1.2.2	Thailand
SRR2100241	lineage1.2.2	NA
SRR1173129_SRR1173673	lineage1.2.2	India
ERR046893	lineage1.2.2	United
ERR046844	lineage1.2.2	United
ERR2513197	lineage1.2.2	United Kingdom
ERR2514336	lineage1.2.2	United Kingdom
ERR2517374	lineage1.2.2	Netherlands
SRR2100779	lineage1.2.2	NA
ERR2517381	lineage1.2.2	Netherlands
ERR2516802	lineage1.2.2	United Kingdom
ERR2517086	lineage1.2.2	United Kingdom
SRR2101132	lineage1.2.2	NA
ERR046898	lineage1.2.2	United
ERR2513933	lineage1.2.2	United Kingdom
ERR2514755	lineage1.2.2	United Kingdom
SRR2100525	lineage1.2.2	NA
SRR2101088	lineage1.2.2	NA
SRR2101006	lineage1.2.2	NA
ERR2514163	lineage1.2.2	United Kingdom
ERR212131	lineage1.2.2	Malawi
ERR038259	lineage1.2.2	United
ERR038258	lineage1.2.2	United
ERR181807	lineage1.2.2	Malawi
ERR212157	lineage1.2.2	Malawi
ERR181725	lineage1.2.2	Malawi
ERR161122	lineage4	Malawi
ERR181810	lineage1.2.2	Malawi
ERR161100	lineage1.2.2	Malawi
ERR126636	lineage1.2.2	Malawi
ERR212180	lineage1.2.2	Malawi
ERR212108	lineage1.2.2	Malawi
ERR2516896	lineage1.2.2	United Kingdom
ERR2516948	lineage1.2.2	United Kingdom
ERR2515147	lineage1.2.2	South Africa
ERR2516077	lineage1.2.2	South Africa
ERR2515643	lineage1.2.2	South Africa
ERR212110	lineage1.2.2	Malawi
ERR400411	lineage1.2.2	United Kingdom
ERR2514175	lineage1.2.2	United Kingdom
ERR2516751	lineage1.2.2	United Kingdom
SRR2100400	lineage1.2.2	NA
ERR212084	lineage1.2.2	Malawi
ERR245811	lineage1.2.2	Malawi
ERR161123	lineage4.3.4.2.1	Malawi
ERR176570	lineage1.2.2	Malawi
ERR161138	lineage1.2.2	Malawi
ERR161144	lineage1.2.2	Malawi
ERR2513377	lineage1.2.2	United Kingdom
ERR126607	lineage1.2.2	Malawi
ERR2199950	lineage1.2.2	Swaziland
ERR2199971	lineage1.2.2	Swaziland
ERR2199940	lineage1.2.2	Swaziland
ERR2515878	lineage1.2.2	South Africa
ERR176453	lineage1.2.2	Malawi
ERR245751	lineage1.2.2	Malawi
ERR176637	lineage1.2.2	Malawi
ERR245843	lineage1.2.2	Malawi
ERR221569	lineage1.2.2	Malawi
ERR190336	lineage1.2.2	Malawi
ERR212096	lineage1.2.2	Malawi
ERR190337	lineage1.2.2	Malawi
ERR245739	lineage1.2.2	Malawi
ERR036223	lineage1.2.2	Malawi
ERR212102	lineage1.2.2	Malawi
ERR037496	lineage1.2.2	Malawi
ERR245672	lineage1.2.2	Malawi
ERR163963	lineage1.2.2	Malawi
ERR245727	lineage1.2.2	Malawi
ERR182010	lineage1.2.2	Malawi
ERR212107	lineage4	Malawi
ERR181794	lineage1.2.2	Malawi
ERR176476	lineage1.2.2	Malawi
ERR212112	lineage4	Malawi
ERR212090	lineage1.2.2	Malawi
ERR245662	lineage1.2.2	Malawi
SRR2101506	lineage1.2.2	NA
SRR2101735	lineage1.2.2	NA
ERR2515314	lineage1.2.2	South Africa
ERR2199923	lineage1.2.2	Swaziland
ERR2199956	lineage1.2.2	Swaziland
ERR2199945	lineage1.2.2	Swaziland
ERR2199955	lineage1.2.2	Swaziland
ERR212097	lineage1.2.2	Malawi
SRR1062863_SRR1011492	lineage1.2.2	South Africa
ERR2516075	lineage1.2.2	South Africa
ERR2515975	lineage1.2.2	South Africa
SRR2101591	lineage1.2.2	NA
ERR2199942	lineage1.2.2	Swaziland
ERR2199995	lineage1.2.2	Swaziland
ERR2199969	lineage1.2.2	Swaziland
ERR2515557	lineage1.2.2	South Africa
ERR2515986	lineage1.2.2	South Africa
SRR2101572	lineage1.2.2	NA
ERR2199949	lineage1.2.2	Swaziland
ERR2199946	lineage1.2.2	Swaziland
ERR181778	lineage1.2.2	Malawi
ERR221557	lineage1.2.2	Malawi
ERR212100	lineage4	Malawi
ERR221606	lineage1.2.2	Malawi
SRR2100230	lineage1.2.2	NA
ERR2510255	lineage1.2.2	Pakistan
ERR2513093	lineage1.2.2	United Kingdom
SRR1172710_SRR1175096	lineage1.2.2	India
ERR2514864	lineage1.2.2	United Kingdom
ERR2514859	lineage1.2.2	United Kingdom
ERR2514090	lineage1.2.2	United Kingdom
ERR2512598	lineage1.2.2	United Kingdom
ERR2514210	lineage1.2.2	United Kingdom
ERR2514815	lineage1.2.2	United Kingdom
ERR400391	lineage1.2.2	United Kingdom
ERR2514757	lineage1.2.2	United Kingdom
SRR2101171	lineage1.2.2	NA
SRR2101245	lineage1.2.2	NA
SRR2101247	lineage1.2.2	NA
ERR2514628	lineage1.2.2	United Kingdom
ERR751752	lineage1.2.2	Thailand
SRR2101347	lineage1.2.2	NA
SRR6045559	lineage1.2.2	United Kingdom
ERR718554	lineage1.2.2	Thailand
ERR718354	lineage1.2.2	Thailand
ERR751817	lineage1.2.2	Thailand
ERR752250	lineage1.2.2	Thailand
ERR751940	lineage1.2.2	Thailand
ERR751953	lineage1.2.2	Thailand
ERR551435	lineage1.2.2	NA
SRR6045868	lineage1.2.2	United Kingdom
SRR6046624	lineage1.2.2	United Kingdom
ERR2514754	lineage1.2.2	United Kingdom
ERR2514922	lineage1.2.2	United Kingdom
SRR1172773_SRR1172831	lineage1.2.2	India
ERR2510787	lineage1.2.2	Italy
SRR1183033_SRR1180217_SRR1169488_SRR1172309	lineage1.2.2	India
SRR2100820	lineage1.2.2	NA
ERR2514483	lineage1.2.2	United Kingdom
SRR1173093_SRR1173584	lineage1.2.2	India
SRR1173043_SRR1173178	lineage1.2.2	India
ERR2509678	lineage1.2.2	United Kingdom
SRR6046662	lineage1.2.2	United Kingdom
SRR6046484	lineage1.2.2	United Kingdom
ERR2512473	lineage1.2.2	United Kingdom
ERR2513562	lineage1.2.2	United Kingdom
SRR2101054	lineage1.2.2	NA
ERR2510448	lineage1.2.2	Pakistan
ERR400430	lineage1.2.2	United Kingdom
ERR2514747	lineage1.2.2	United Kingdom
ERR2517078	lineage1.2.2	United Kingdom
ERR2516912	lineage1.2.2	United Kingdom
ERR1034701	lineage1.2.2	India
ERR1034695	lineage1.2.2	India
ERR1034588	lineage1.2.2	Pakistan
ERR1034610	lineage1.2.2	Pakistan
ERR2514385	lineage1.2.2	United Kingdom
ERR1213948	lineage1.2.2	Bangladesh
SRR1169518_SRR1172220_SRR1183154_SRR1180155	lineage1.2.2	India
ERR2513530	lineage1.2.2	United Kingdom
ERR2512489	lineage1.2.2	United Kingdom
ERR2514629	lineage1.2.2	United Kingdom
SRR2100918	lineage3	NA
SRR2100659	lineage3	NA
SRR2100788	lineage1.2.2	NA
ERR2517250	lineage1.2.2	Netherlands
ERR2516398	lineage1.2.2	Belgium
ERR2516447	lineage1.2.2	Netherlands
ERR2514293	lineage1.2.2	United Kingdom
ERR2514190	lineage1.2.2	United Kingdom
SRR2099963	lineage1.2.2	NA
SRR2100197	lineage1.2.2	NA
SRR2100647	lineage1.2.2	NA
SRR1169516_SRR1180215_SRR1172145_SRR1183078	lineage1.2.2	India
SRR1180449_SRR1180338_SRR1172182_SRR1169559	lineage1.2.2	India
SRR6044914	lineage1.2.2	United Kingdom
SRR1173683_SRR1172991	lineage1.2.2	India
SRR1169537_SRR1172287_SRR1180317_SRR1180473	lineage1.2.2	India
ERR2513584	lineage1.2.2	United Kingdom
SRR1174296_SRR1172990	lineage1.2.2	India
SRR1175078_SRR1172959	lineage1.2.2	India
SRR1175128_SRR1172829	lineage1.2.2	India
SRR1180247_SRR1169505_SRR1183026_SRR1172265	lineage1.2.2	India
SRR1173092_SRR1173329	lineage1.2.2	India
SRR2100989	lineage1.2.2	NA
SRR6046919	lineage1.2.2	United Kingdom
ERR2512985	lineage1.2.2	United Kingdom
SRR1175116_SRR1172905	lineage1.2.2	India
ERR2514808	lineage1.2.2	United Kingdom
ERR1213884	lineage1.2.2	Nepal
SRR2100920	lineage1.2.2	NA
SRR2100231	lineage1.2.2	NA
SRR2099974	lineage1.2.2	NA
ERR2514204	lineage1.2.2	United Kingdom
SRR2099958	lineage1.2.2	NA
SRR6045105	lineage1.2.2	United Kingdom
ERR2514247	lineage1.2.2	United Kingdom
SRR2100301	lineage1.2.2	NA
ERR2517195	lineage1.2.2	Netherlands
ERR2517185	lineage1.2.2	Netherlands
ERR2513825	lineage1.2.2	United Kingdom
ERR2513926	lineage1.2.2	United Kingdom
SRR6045423	lineage1.2.2	United Kingdom
ERR2514332	lineage1.2.2	United Kingdom
SRR2100821	lineage1.2.2	NA
SRR2100188	lineage1.2.2	NA
ERR2514030	lineage1.2.2	United Kingdom
ERR2512460	lineage1.2.2	United Kingdom
ERR2517066	lineage1.2.2	United Kingdom
ERR2513658	lineage1.2.2	United Kingdom
SRR6045417	lineage1.2.2	United Kingdom
SRR6045386	lineage1.2.2	United Kingdom
SRR6046556	lineage1.2.2	United Kingdom
SRR6044882	lineage1.2.2	United Kingdom
SRR1173098_SRR1173611	lineage1.2.2	India
ERR2514303	lineage1.2.2	United Kingdom
ERR2516102	lineage1.2.2	Spain
ERR2513687	lineage1.2.2	United Kingdom
ERR2512984	lineage1.2.2	United Kingdom
ERR2514089	lineage1.2.2	United Kingdom
SRR2100717	lineage1.2.2	NA
ERR2513507	lineage1.2.2	United Kingdom
ERR2513122	lineage1.2.2	United Kingdom
SRR2100370	lineage1.2.2	NA
ERR2512750	lineage1.2.2	United Kingdom
ERR2514719	lineage1.2.2	United Kingdom
ERR2513293	lineage1.2.2	United Kingdom
SRR2100542	lineage1.2.2	NA
ERR2513437	lineage1.2.2	United Kingdom
ERR2515086	lineage1.2.2	United Kingdom
ERR2517239	lineage1.2.2	Netherlands
SRR6046886	lineage1.2.2	United Kingdom
ERR2514952	lineage1.2.2	United Kingdom
ERR2513670	lineage1.2.2	United Kingdom
ERR751739	lineage1.2.2	Thailand
ERR2510512	lineage1.2.2	Pakistan
ERR751861	lineage1.2.2	Thailand
ERR718502	lineage1.2.2	Thailand
SRR1173692_SRR1174295	lineage1.2.2	India
SRR1169553_SRR1183169_SRR1180236_SRR1172208	lineage1.2.2	India
SRR1169563_SRR1180160_SRR1182980_SRR1172226	lineage1.2.2	India
ERR2514865	lineage1.2.2	United Kingdom
SRR6045495	lineage1.2.2	United Kingdom
ERR2512822	lineage1.2.2	United Kingdom
ERR2513657	lineage1.2.2	United Kingdom
ERR2512525	lineage1.2.2	United Kingdom
ERR400338	lineage1.2.2	United Kingdom
SRR6045529	lineage1.2.2	United Kingdom
SRR6045942	lineage1.2.2	United Kingdom
SRR2100496	lineage1.2.2	NA
ERR400467	lineage1.2.2	United Kingdom
SRR2101271	lineage1.2.2	NA
SRR1172787_SRR1175088	lineage1.2.2	India
ERR400404	lineage1.2.2	United Kingdom
SRR6046034	lineage1.2.2	United Kingdom
ERR2513222	lineage1.2.2	United Kingdom
ERR751857	lineage1.2.2	Thailand
ERR752054	lineage1.2.2	Thailand
ERR751721	lineage1.2.2	Thailand
ERR767958	lineage1.2.2	Thailand
SRR5709924	lineage1.2.2	Thailand
ERR751844	lineage1.2.2	Thailand
ERR751836	lineage1.2.2	Thailand
ERR552691	lineage1.2.2	NA
ERR775786	lineage1.2.2	Thailand
ERR718489	lineage1.2.2	Thailand
SRR2101147	lineage1.2.2	NA
SRR1175071_SRR1172955	lineage1.2.2	India
ERR2513781	lineage1.2.2	United Kingdom
SRR2100871	lineage1.2.2	NA
SRR2100882	lineage1.2.2	NA
SRR2099968	lineage1.2.2	NA
SRR2100150	lineage1.2.2	NA
SRR2100264	lineage1.2.2	NA
SRR2101013	lineage1.2.2	NA
ERR2515066	lineage1.2.2	United Kingdom
ERR046881	lineage1.2.2	United
ERR046880	lineage1.2.2	United
ERR2514844	lineage1.2.2	United Kingdom
SRR2100427	lineage1.2.2	NA
ERR2513851	lineage1.2.2	United Kingdom
SRR6046894	lineage1.2.2	United Kingdom
SRR2100664	lineage4	NA
ERR2514142	lineage1.2.2	United Kingdom
ERR2199978	lineage1.2.2	Germany
SRR1174327_SRR1173597	lineage1.2.2	India
ERR2512963	lineage1.2.2	United Kingdom
ERR2517082	lineage1.2.2	United Kingdom
SRR1172923_SRR1175095	lineage1.2.2	India
SRR1175135_SRR1172805	lineage1.2.2	India
ERR046824	lineage1.2.2	United
ERR046850	lineage1.2.2	United
ERR2514860	lineage1.2.2	United Kingdom
ERR046823	lineage1.2.2	United
SRR6046601	lineage1.2.2	United Kingdom
ERR046945	lineage1.2.2	United
SRR1169466_SRR1180451_SRR1180297_SRR1172240	lineage1.2.2	India
SRR1172965_SRR1173489	lineage1.2.2	India
SRR1175169_SRR1172821	lineage1.2.2	India
SRR6045635	lineage1.2.2	United Kingdom
ERR552903	lineage1.2.2	NA
SRR6046585	lineage1.2.2	United Kingdom
SRR2100175	lineage1.2.2	NA
ERR2517410	lineage1.2.2	Netherlands
ERR2513711	lineage1.2.2	United Kingdom
ERR2512808	lineage1.2.2	United Kingdom
ERR2516819	lineage1.2.2	United Kingdom
ERR2514812	lineage1.2.2	United Kingdom
ERR2513943	lineage1.2.2	United Kingdom
ERR2516828	lineage1.2.2	United Kingdom
SRR6046047	lineage1.2.2	United Kingdom
ERR2513032	lineage1.2.2	United Kingdom
ERR2514817	lineage1.2.2	United Kingdom
SRR2101791	lineage1.2.2	NA
ERR2200013	lineage1.2.2	Swaziland
ERR2515360	lineage1.2.2	South Africa
ERR171131	lineage1.2.2	South
ERR171130	lineage1.2.2	South
ERR212089	lineage1.2.2	Malawi
ERR212093	lineage1.2.2	Malawi
ERR2515115	lineage1.2.2	South Africa
SRR6045000	lineage1.2.2	United Kingdom
ERR2514819	lineage1.2.2	United Kingdom
ERR2514421	lineage1.2.2	United Kingdom
ERR245833	lineage1.2.2	Malawi
ERR163962	lineage1.2.2	Malawi
ERR161085	lineage1.2.2	Malawi
ERR181793	lineage1.2.2	Malawi
ERR126605	lineage1.2.2	Malawi
ERR221596	lineage1.2.2	Malawi
ERR212054	lineage1.2.2	Malawi
ERR181933	lineage1.2.2	Malawi
ERR181930	lineage1.2.2	Malawi
ERR245670	lineage1.2.2	Malawi
ERR245651	lineage1.2.2	Malawi
ERR245836	lineage1.2.2	Malawi
ERR245829	lineage1.2.2	Malawi
SRR1019138_SRR1140959	lineage1.2.2	South Africa
ERR2515760	lineage1.2.2	South Africa
ERR221578	lineage1.2.2	Malawi
ERR212178	lineage1.2.2	Malawi
ERR2515989	lineage1.2.2	South Africa
SRR2101806	lineage1.2.2	NA
ERR550869	lineage1.2.2	Swaziland
ERR551899	lineage1.2.2	Swaziland
SRR1019139_SRR1140961	lineage1.2.2	South Africa
SRR1019149_SRR1140943	lineage1.2.2	South Africa
ERR552000	lineage1.2.2	Swaziland
ERR551801	lineage1.2.2	Swaziland
ERR552115	lineage1.2.2	Swaziland
ERR551739	lineage1.2.2	Swaziland
ERR190389	lineage1.2.2	Malawi
ERR161180	lineage1.2.2	Malawi
ERR190361	lineage1.2.2	Malawi
ERR1035001	lineage1.2.2	South Africa
ERR221570	lineage1.2.2	Malawi
ERR161059	lineage1.2.2	Malawi
ERR2515717	lineage1.2.2	South Africa
ERR212103	lineage1.2.2	Malawi
ERR181831	lineage1.2.2	Malawi
ERR181687	lineage1.2.2	Malawi
ERR161131	lineage1.2.2	Malawi
ERR181860	lineage1.2.2	Malawi
ERR037489	lineage1.2.2	Malawi
ERR176564	lineage1.2.2	Malawi
ERR176823	lineage1.2.2	Malawi
ERR212004	lineage4	Malawi
ERR181723	lineage1.2.2	Malawi
ERR2200115	lineage1.2.2	Swaziland
ERR182008	lineage1.2.2	Malawi
ERR212111	lineage1.2.2	Malawi
ERR212069	lineage1.2.2	Malawi
ERR2515381	lineage1.2.2	South Africa
ERR2515348	lineage1.2.2	South Africa
SRR2100352	lineage1.2.2	NA
ERR2515465	lineage1.2.2	South Africa
ERR2516929	lineage1.2.2	United Kingdom
ERR2515648	lineage1.2.2	South Africa
SRR1180437_SRR1181296_SRR1181261_SRR1180341	lineage1.2.2	South Africa
SRR833126_SRR833019	lineage1.2.2	South Africa
ERR551319	lineage1.2.2	Swaziland
ERR552495	lineage1.2.2	Swaziland
ERR2515749	lineage1.2.2	South Africa
ERR2515798	lineage1.2.2	South Africa
ERR553321	lineage1.2.2	Swaziland
SRR833157_SRR832992_SRR833071_SRR833089_SRR832989	lineage1.2.2	South Africa
ERR550754	lineage1.2.2	Swaziland
ERR553134	lineage1.2.2	Swaziland
SRR2101757	lineage1.2.2	NA
SRR2101763	lineage1.2.2	NA
SRR1181146_SRR1184025_SRR1180415_SRR1180359	lineage1.2.2	South Africa
SRR1184322_SRR1175063_SRR1172864_SRR1196522	lineage1.2.2	South Africa
ERR2515802	lineage1.2.2	South Africa
ERR2515514	lineage1.2.2	South Africa
ERR2515342	lineage1.2.2	South Africa
ERR2515163	lineage1.2.2	South Africa
ERR2515777	lineage1.2.2	South Africa
ERR2515131	lineage1.2.2	South Africa
ERR2515249	lineage1.2.2	South Africa
ERR2516057	lineage1.2.2	South Africa
ERR2515962	lineage1.2.2	South Africa
ERR2515252	lineage1.2.2	South Africa
ERR2512840	lineage1.2.1	United Kingdom
ERR400309	lineage1.2.1	United Kingdom
SRR6045034	lineage1.2.1	United Kingdom
ERR553088	lineage1.2.1	NA
ERR2517196	lineage1.2.1	Netherlands
ERR2517328	lineage1.2.1	Netherlands
SRR2100199	lineage4	NA
ERR2517297	lineage1.2.1	Netherlands
ERR2517237	lineage1.2.1	Netherlands
ERR2517641	lineage1.2.1	Netherlands
ERR2517163	lineage1.2.1	Netherlands
SRR2100266	lineage1.2.1	NA
ERR400431	lineage1.2.1	United Kingdom
ERR2514317	lineage1.2.1	United Kingdom
ERR2517440	lineage1.2.1	Netherlands
SRR2099948	lineage1.2.1	NA
SRR2100994	lineage1.2.1	NA
SRR2101268	lineage1.2.1	NA
ERR2517031	lineage1.2.1	United Kingdom
ERR2514637	lineage1.2.1	United Kingdom
ERR2512498	lineage1.2.1	United Kingdom
SRR2100809	lineage1.2.1	NA
SRR2100698	lineage1.2.1	NA
SRR3675261	lineage1.2.1	United Kingdom
ERR2513731	lineage1.2.1	United Kingdom
ERR2517538	lineage1.2.1	Netherlands
ERR2517306	lineage1.2.1	Netherlands
SRR2100552	lineage1.2.1	NA
ERR2515087	lineage1.2.1	United Kingdom
SRR2100903	lineage1.2.1	NA
ERR2514255	lineage1.2.1	United Kingdom
SRR2101191	lineage1.2.1	NA
SRR2100970	lineage1.2.1	NA
ERR2510788	lineage1.2.1	Italy
ERR2516562	lineage1.2.1	Netherlands
ERR2514229	lineage1.2.1	United Kingdom
ERR550956	lineage1.2.1	NA
SRR5817479	lineage1.2.1	Australia
SRR2100428	lineage1.2.1	NA
ERR2516771	lineage1.2.1	United Kingdom
ERR2513230	lineage1.2.1	United Kingdom
SRR6045734	lineage1.2.1	United Kingdom
SRR6045900	lineage1.2.1	United Kingdom
ERR400480	lineage1.2.1	United Kingdom
ERR552762	lineage1.2.1	NA
ERR2514341	lineage1.2.1	United Kingdom
SRR5709848	lineage1.2.1	Thailand
ERR718394	lineage1.2.1	Thailand
ERR2517121	lineage1.2.1	United Kingdom
SRR2101259	lineage1.2.1	NA
ERR2517226	NA	Netherlands
ERR553227	lineage1.2.1	NA
ERR751818	lineage1.2.1	Thailand
ERR752164	lineage1.2.1	Thailand
ERR768041	lineage1.2.1	Thailand
ERR718348	lineage1.2.1	Thailand
ERR551839	lineage1.2.1	NA
ERR751771	lineage1.2.1	Thailand
ERR752101	lineage1.2.1	Thailand
ERR718471	lineage1.2.1	Thailand
ERR752172	lineage1.2.1	Thailand
SRR5710002	lineage1.2.1	Thailand
ERR751938	lineage1.2.1	Thailand
ERR751848	lineage1.2.1	Thailand
ERR751762	lineage1.2.1	Thailand
ERR2517295	lineage1.2.1	Netherlands
ERR2510151	lineage1.2.1	Peru
ERR2516470	lineage1.2.1	Netherlands
ERR2199830	lineage1.2.1	Germany
ERR2514181	lineage1.2.1	United Kingdom
ERR2512915	lineage1.2.1	United Kingdom
SRR2100635	lineage1.2.1	NA
ERR2517415	lineage1.2.1	Netherlands
SRR2100957	lineage1.2.1	NA
ERR2514600	lineage1.2.1	United Kingdom
SRR5709997	lineage1.2.1	Thailand
ERR2517542	lineage1.2.1	Netherlands
ERR2513007	lineage1.2.1	United Kingdom
ERR751874	lineage1.2.1	Thailand
ERR2517454	lineage1.2.1	Netherlands
ERR2517604	lineage1.2.1	Netherlands
ERR2517313	lineage1.2.1	Netherlands
ERR751655	lineage1.2.1	Thailand
ERR751826	lineage1.2.1	Thailand
ERR718387	lineage1.2.1	Thailand
ERR775782	lineage1.2.1	Thailand
ERR752226	lineage1.2.1	Thailand
ERR718283	lineage1.2.1	Thailand
ERR552235	lineage1.2.1	NA
ERR751962	lineage1.2.1	Thailand
ERR751797	lineage1.2.1	Thailand
ERR775762	lineage1.2.1	Thailand
ERR752031	lineage1.2.1	Thailand
ERR718362	lineage1.2.1	Thailand
ERR775805	lineage1.2.1	Thailand
ERR718260	lineage1.2.1	Thailand
ERR752168	lineage1.2.1	Thailand
ERR768000	lineage1.2.1	Thailand
ERR751897	lineage1.2.1	Thailand
ERR751659	lineage1.2.1	Thailand
ERR751746	lineage1.2.1	Thailand
ERR751748	lineage1.2.1	Thailand
ERR718437	lineage1.2.1	Thailand
ERR751925	lineage1.2.1	Thailand
ERR752074	lineage1.2.1	Thailand
SRR2101280	lineage1.2.1	NA
ERR768018	lineage1.2.1	Thailand
ERR751935	lineage1.2.1	Thailand
ERR718448	lineage1.2.1	Thailand
ERR718306	lineage1.2.1	Thailand
ERR752000	lineage1.2.1	Thailand
ERR718271	lineage1.2.1	Thailand
ERR752039	lineage1.2.1	Thailand
ERR767971	lineage1.2.1	Thailand
ERR718380	lineage1.2.1	Thailand
ERR752183	lineage1.2.1	Thailand
SRR2099984	lineage1.2.1	NA
SRR5709945	lineage1.2.1	Thailand
ERR718424	lineage1.2.1	Thailand
ERR551580	lineage1.2.1	NA
ERR751932	lineage1.2.1	Thailand
ERR2513948	lineage1.2.1	United Kingdom
ERR718363	lineage1.2.1	Thailand
ERR752150	lineage1.2.1	Thailand
ERR718534	lineage1.2.1	Thailand
SRR5709861	lineage1.2.1	Thailand
ERR2200073	lineage1.2.1	Germany
ERR718473	lineage1.2.1	Thailand
ERR752100	lineage1.2.1	Thailand
ERR751899	lineage1.2.1	Thailand
SRR5709744	lineage1.2.1	Thailand
SRR5709779	lineage1.2.1	Thailand
ERR752263	lineage1.2.1	Thailand
SRR1175053_SRR1172915	lineage1.2.1	India
ERR718210	lineage1.2.1	Thailand
ERR751967	lineage1.2.1	Thailand
ERR751879	lineage1.2.1	Thailand
ERR718472	lineage1.2.1	Thailand
ERR718438	lineage1.2.1	Thailand
ERR751657	lineage1.2.1	Thailand
ERR751885	lineage1.2.1	Thailand
ERR718259	lineage1.2.1	Thailand
SRR5709978	lineage1.2.1	Thailand
ERR751924	lineage1.2.1	Thailand
ERR552018	lineage1.2.1	NA
ERR551487	lineage1.2.1	NA
ERR718461	lineage1.2.1	Thailand
SRR5709854	lineage1.2.1	Thailand
SRR5709738	lineage1.2.1	Thailand
ERR751984	lineage1.2.1	Thailand
ERR751726	lineage1.2.1	Thailand
ERR751829	lineage1.2.1	Thailand
ERR768003	lineage1.2.1	Thailand
SRR2100896	lineage1.2.1	NA
SRR2100825	lineage1.2.1	NA
ERR751722	lineage1.2.1	Thailand
SRR5709849	lineage1.2.1	Thailand
SRR5709810	lineage1.2.1	Thailand
ERR718533	lineage1.2.1	Thailand
ERR751660	lineage1.2.1	Thailand
ERR751778	lineage1.2.1	Thailand
ERR751772	lineage1.2.1	Thailand
ERR718452	lineage1.2.1	Thailand
ERR752162	lineage1.2.1	Thailand
ERR751704	lineage1.2.1	Thailand
ERR768011	lineage1.2.1	Thailand
ERR751990	lineage1.2.1	Thailand
SRR6044955	lineage1.2.1	United Kingdom
ERR718239	lineage1.2.1	Thailand
ERR846991	lineage1.2.1	Thailand
ERR718323	lineage1.2.1	Thailand
ERR718428	lineage1.2.1	Thailand
ERR718326	lineage1.2.1	Thailand
ERR718376	lineage1.2.1	Thailand
ERR751976	lineage1.2.1	Thailand
ERR718231	lineage1.2.1	Thailand
ERR751712	lineage1.2.1	Thailand
ERR718419	lineage1.2.1	Thailand
ERR752205	lineage1.2.1	Thailand
ERR752129	lineage1.2.1	Thailand
ERR752071	lineage1.2.1	Thailand
ERR751794	lineage1.2.1	Thailand
ERR718367	lineage1.2.1	Thailand
ERR751918	lineage1.2.1	Thailand
ERR751869	lineage1.2.1	Thailand
ERR751958	lineage1.2.1	Thailand
ERR751679	lineage1.2.1	Thailand
ERR718263	lineage1.2.1	Thailand
ERR718542	lineage1.2.1	Thailand
ERR752063	lineage1.2.1	Thailand
ERR718328	lineage1.2.1	Thailand
ERR718257	lineage1.2.1	Thailand
ERR718543	lineage1.2.1	Thailand
ERR752059	lineage1.2.1	Thailand
ERR751859	lineage1.2.1	Thailand
ERR718406	lineage1.2.1	Thailand
ERR718333	lineage1.2.1	Thailand
SRR6045218	lineage1.2.1	United Kingdom
ERR2517270	lineage1.2.1	Netherlands
SRR1172934_SRR1175026	lineage2.2.1	India
SRR1173643_SRR1172977	lineage1.2.1	India
SRR2101084	lineage1.2.1	NA
ERR400504	lineage1.2.1	United Kingdom
ERR2514258	lineage1.2.1	United Kingdom
SRR2100219	lineage1.2.1	NA
ERR1213909	lineage1.2.1	Philippines
ERR2517124	lineage1.2.1	United Kingdom
ERR1034692	lineage1.2.1	India
SRR2100916	lineage1.2.1	NA
ERR2514919	lineage1.2.1	United Kingdom
ERR551498	lineage1.2.1	NA
ERR2517281	lineage1.2.1	Netherlands
ERR400524	lineage1.2.1	United Kingdom
ERR2512848	lineage1.2.1	United Kingdom
SRR6046756	lineage1.2.1	United Kingdom
SRR6045691	lineage1.2.1	United Kingdom
ERR1035143	lineage1.2.1	Saudi Arabia
SRR6046145	lineage1.2.1	United Kingdom
SRR6045039	lineage1.2.1	United Kingdom
SRR6046579	lineage1.2.1	United Kingdom
ERR2513027	lineage1.2.1	United Kingdom
ERR2517293	lineage1.2.1	Netherlands
ERR2513367	lineage1.2.1	United Kingdom
SRR2100865	lineage1.2.1	NA
ERR2517395	lineage4.9	Netherlands
ERR2514006	lineage1.2.1	United Kingdom
ERR2517104	lineage1.2.1	United Kingdom
ERR2514500	lineage1.2.1	United Kingdom
ERR2513519	lineage1.2.1	United Kingdom
SRR2101173	lineage1.2.1	NA
ERR2515049	lineage1.2.1	United Kingdom
SRR6046628	lineage1.2.1	United Kingdom
ERR551784	lineage1.2.1	NA
ERR2513551	lineage1.2.1	United Kingdom
ERR400307	lineage1.2.1	United Kingdom
ERR400534	lineage1.2.1	United Kingdom
SRR2101349	lineage1.2.1	NA
SRR2100732	lineage1.2.1	NA
ERR2513450	lineage1.2.1	United Kingdom
ERR2513156	lineage1.2.1	United Kingdom
ERR1213908	lineage1.2.1	Philippines
ERR2512434	lineage1.2.1	United Kingdom
ERR2515021	lineage1.2.1	United Kingdom
ERR2513395	lineage1.2.1	United Kingdom
ERR2517469	lineage1.2.1	Netherlands
ERR1213907	lineage1.2.1	Philippines
ERR2514397	lineage3	United Kingdom
ERR2516789	lineage1.2.1	United Kingdom
ERR2516892	lineage1.2.1	United Kingdom
SRR5817481	lineage1.2.1	Australia
ERR2514294	lineage1.2.1	United Kingdom
ERR2514298	lineage1.2.1	United Kingdom
SRR2099945	lineage1.2.1	NA
ERR2514704	lineage1.2.1	United Kingdom
ERR2517183	lineage1.2.1	Netherlands
SRR2100422	lineage1.2.1	NA
ERR400418	lineage1.2.1	United Kingdom
ERR2200056	lineage1.2.1	Germany
ERR400353	lineage1.2.1	United Kingdom
ERR2510809	lineage1.2.1	Italy
ERR2514718	lineage1.2.1	United Kingdom
SRR2100159	lineage1.2.1	NA
ERR2517546	lineage1.2.1	Netherlands
ERR2512649	lineage1.2.1	United Kingdom
ERR2517566	lineage1.2.1	Netherlands
ERR751792	lineage1.2.1	Thailand
ERR718466	lineage1.2.1	Thailand
ERR1035115	lineage1.2.1	Vietnam
ERR1035119	lineage1.2.1	Vietnam
ERR552256	lineage1.2.1	NA
ERR400510	lineage1.2.1	United Kingdom
ERR551898	lineage1.2.1	NA
ERR550839	lineage1.2.1	NA
ERR171159	lineage1.2.1	Malaysia
ERR171158	lineage1.2.1	Malaysia
ERR1213910	lineage1.2.1	Philippines
ERR551012	lineage1.2.1	NA
ERR400443	lineage1.2.1	United Kingdom
ERR553254	lineage1.2.1	NA
ERR2512791	lineage1.2.1	United Kingdom
ERR2512690	lineage1.2.1	United Kingdom
ERR2517405	lineage1.2.1	Netherlands
ERR2512800	lineage1.2.1	United Kingdom
SRR6046354	lineage1.2.1	United Kingdom
SRR2100625	lineage1.2.1	NA
SRR2100413	lineage1.2.1	NA
SRR2100824	lineage1.2.1	NA
SRR2100886	lineage1.2.1	NA
ERR2514618	lineage1.2.1	United Kingdom
ERR2514200	lineage1.2.1	United Kingdom
SRR2101073	lineage1.2.1	NA
ERR2516753	lineage1.2.1	United Kingdom
ERR2512991	lineage1.2.1	United Kingdom
ERR2513885	lineage1.2.1	United Kingdom
ERR2514898	lineage1.2.1	United Kingdom
ERR552687	lineage1.2.1	NA
ERR552856	lineage1.2.1	NA
ERR2513057	lineage1.2.1	United Kingdom
ERR768038	lineage1.1	Thailand
SRR5709792	lineage1.1	Thailand
ERR718556	lineage1.1	Thailand
ERR775779	lineage1.1	Thailand
ERR718235	lineage1.1	Thailand
ERR751946	lineage1.1	Thailand
ERR751765	lineage1.1	Thailand
ERR752159	lineage1.1	Thailand
ERR718422	lineage1.1	Thailand
ERR768001	lineage1.1	Thailand
ERR751956	lineage1.1	Thailand
ERR751929	lineage1.1	Thailand
ERR752075	lineage1.1	Thailand
ERR751915	lineage1.1	Thailand
ERR718374	lineage1.1	Thailand
ERR775792	lineage1.1	Thailand
ERR751875	lineage1.1	Thailand
ERR718288	lineage1.1	Thailand
ERR718236	lineage1.1	Thailand
ERR752189	lineage1.1	Thailand
ERR718497	lineage1.1	Thailand
ERR718262	lineage1.1	Thailand
ERR775800	lineage1.1	Thailand
ERR775770	lineage1.1	Thailand
ERR767963	lineage1.1.2	Thailand
ERR1213947	lineage1.1.2	Bangladesh
ERR2510366	lineage1.1.2	Pakistan
SRR2100276	lineage1.1.2	NA
ERR2513733	lineage1.1.2	United Kingdom
SRR2101131	lineage1.1.2	NA
ERR550711	lineage1.1.2	NA
SRR1175155_SRR1172942	lineage1.1.2	India
SRR1172881_SRR1175036	lineage1.1.2	India
ERR2514689	lineage1.1.2	United Kingdom
SRR2101014	lineage1.1.2	NA
SRR2100949	lineage1.1.2	NA
ERR2513085	lineage1.1.2	United Kingdom
SRR2100169	lineage1.1.2	NA
ERR2514594	lineage1.1.2	United Kingdom
SRR2100263	lineage1.1.2	NA
ERR2517103	lineage1.1.2	United Kingdom
ERR2516941	lineage1.1.2	United Kingdom
SRR6045350	lineage1.1.2	United Kingdom
ERR2512597	lineage1.1.2	United Kingdom
ERR181724	lineage1.1.2	Malawi
ERR040121	lineage1.1.2	Uganda
ERR176485	lineage1.1.2	Malawi
ERR176654	lineage1.1.2	Malawi
ERR163980	lineage1.1.2	Malawi
ERR176618	lineage1.1.2	Malawi
ERR036233	lineage4.3.4.1	Malawi
ERR176757	lineage1.1.2	Malawi
ERR176631	lineage4	Malawi
ERR181951	lineage1.1.2	Malawi
ERR164019	lineage1.1.2	Malawi
ERR245742	lineage1.1.2	Malawi
ERR176795	lineage1.1.2	Malawi
ERR2514685	lineage1.1.2	United Kingdom
ERR2515088	lineage1.1.2	United Kingdom
ERR2510548	lineage4	Pakistan
SRR6046575	lineage1.1.2	United Kingdom
ERR2510758	lineage1.1.2	Italy
ERR2514149	lineage1.1.2	United Kingdom
ERR2510649	lineage1.1.2	Pakistan
ERR2510773	lineage1.1.2	Italy
ERR2512584	lineage1.1.2	United Kingdom
SRR1175027_SRR1172788	lineage1.1.2	India
SRR6046668	lineage1.1.2	United Kingdom
ERR2512605	lineage1.1.2	United Kingdom
ERR2514964	lineage1.1.2	United Kingdom
ERR2512426	lineage1.1.2	United Kingdom
ERR2514640	lineage1.1.2	United Kingdom
ERR2512926	lineage1.1.2	United Kingdom
SRR2099959	lineage1.1.2	NA
SRR6045803	lineage1.1.2	United Kingdom
SRR2101145	lineage4	NA
ERR046855	lineage1.1.2	United
ERR2514107	lineage1.1.2	United Kingdom
SRR1173084_SRR1172779	lineage1.1.2	India
SRR1173566_SRR1174291	lineage1.1.2	India
ERR551388	lineage1.1.2	NA
SRR2100651	lineage1.1.2	NA
SRR2100526	lineage1.1.2	NA
SRR2100433	lineage1.1.2	NA
ERR400313	lineage1.1.2	United Kingdom
ERR2509680	lineage1.1.2	United Kingdom
SRR1173010_SRR1173198	lineage1.1.2	India
ERR2514202	lineage1.1.2	United Kingdom
SRR2100046	lineage1.1.2	NA
SRR2100425	lineage1.1.2	NA
ERR245813	lineage1.1.2	Malawi
SRR2100221	lineage1.1.2	NA
ERR046891	lineage1.1.2	United
ERR046849	lineage1.1.2	United
ERR176622	lineage1.1.2	Malawi
ERR181728	lineage1.1.2	Malawi
ERR211991	lineage1.1.2	Malawi
ERR161133	lineage1.1.2	Malawi
SRR2100243	lineage1.1.2	NA
ERR176726	lineage1.1.2	Malawi
ERR212106	lineage1.1.2	Malawi
ERR163932	lineage1.1.2	Malawi
ERR2517330	lineage1.1.2	Netherlands
ERR190353	lineage1.1.2	Malawi
ERR221607	lineage1.1.2	Malawi
SRR2101285	lineage1.1.2	NA
ERR212113	lineage1.1.2	Malawi
SRR2101825	lineage1.1.2	NA
SRR2101133	lineage1.1.2	NA
SRR6046454	lineage1.1.2	United Kingdom
ERR182017	lineage1.1.2	Malawi
ERR181680	lineage1.1.2	Malawi
ERR2514733	lineage1.1.2	United Kingdom
SRR2100631	lineage1.1.2	NA
ERR752008	lineage1.1.2	Thailand
ERR2517613	lineage1.1.2	Netherlands
ERR163947	lineage4	Malawi
SRR2100218	lineage1.1.2	NA
ERR181907	lineage1.1.2	Malawi
ERR212105	lineage1.1.2	Malawi
ERR212088	lineage1.1.2	Malawi
ERR190365	lineage1.1.2	Malawi
ERR176661	lineage1.1.2	Malawi
ERR164002	lineage1.1.2	Malawi
ERR037473	lineage1.1.2	Malawi
ERR161106	lineage1.1.2	Malawi
ERR176827	lineage1.1.2	Malawi
ERR181844	lineage1.1.2	Malawi
ERR212022	lineage1.1.2	Malawi
SRR2101119	lineage1.1.2	NA
ERR212094	lineage1.1.2	Malawi
ERR176597	lineage1.1.2	Malawi
ERR181936	lineage1.1.2	Malawi
ERR176800	lineage1.1.2	Malawi
ERR2513945	lineage1.1.2	United Kingdom
ERR2516273	lineage1.1.2	Belgium
ERR1035171	lineage1.1.2	Saudi Arabia
ERR1035165	lineage1.1.2	Saudi Arabia
ERR2514886	lineage1.1.2	United Kingdom
ERR2516864	lineage1.1.2	United Kingdom
SRR2100803	lineage1.1.2	NA
SRR2100891	lineage1.1.2	NA
ERR2516803	lineage1.1.2	United Kingdom
ERR2513463	lineage1.1.2	United Kingdom
SRR2100906	lineage1.1.2	NA
SRR2101003	lineage1.1.2	NA
ERR2516383	lineage1.1.2	Belgium
SRR6046262	lineage1.1.2	United Kingdom
SRR2100868	lineage1.1.2	NA
ERR2516522	lineage1.1.2	Netherlands
ERR2517113	lineage1.1.2	United Kingdom
ERR2516471	lineage1.1.2	Netherlands
ERR2514432	lineage1.1.2	United Kingdom
ERR2514606	lineage1.1.2	United Kingdom
SRR2100945	lineage1.1.2	NA
ERR2513158	lineage1.1.2	United Kingdom
ERR2510557	lineage1.1.2	Pakistan
ERR2510554	lineage1.1.2	Pakistan
ERR2510553	lineage1.1.2	Pakistan
ERR181977	lineage4.1.2	Malawi
ERR126639	lineage1.1.2	Malawi
ERR126602	lineage1.1.2	Malawi
ERR181798	lineage1.1.2	Malawi
ERR181708	lineage4	Malawi
ERR221582	lineage1.1.2	Malawi
ERR245691	lineage1.1.2	Malawi
ERR245699	lineage1.1.2	Malawi
ERR245698	lineage1.1.2	Malawi
SRR2100184	lineage4.1.1.3	NA
SRR2100977	lineage1.1.2	NA
SRR2101226	lineage1.1.2	NA
ERR2514770	lineage1.1.2	United Kingdom
ERR2514092	lineage1.1.2	United Kingdom
ERR2514047	lineage1.1.2	United Kingdom
ERR2514699	lineage1.1.2	United Kingdom
ERR2512726	lineage1.1.2	United Kingdom
ERR2514548	lineage1.1.2	United Kingdom
SRR2101070	lineage1.1.2	NA
ERR2513857	lineage1.1.2	United Kingdom
ERR2513134	lineage1.1.2	United Kingdom
SRR2100965	lineage1.1.2	NA
ERR550689	lineage1.1.2	NA
ERR2513131	lineage1.1.2	United Kingdom
SRR2100742	lineage1.1.2	NA
SRR6044891	lineage1.1.2	United Kingdom
SRR1172107_SRR1180320_SRR1169513_SRR1180447	lineage1.1.3	India
SRR1175146_SRR1172716	lineage1.1.2	India
SRR1172748_SRR1175136	lineage1.1.2	India
SRR1173275_SRR1173029	lineage1.1.2	India
SRR1173135_SRR1173774	lineage1.1.2	India
SRR1173054_SRR1173426	lineage1.1.2	India
ERR2513429	lineage1.1.2	United Kingdom
SRR6045462	lineage1.1.2	United Kingdom
SRR1175123_SRR1172950	lineage1.1.2	India
SRR6046531	lineage1.1.2	United Kingdom
SRR1173117_SRR1173287	lineage1.1.2	India
SRR1173013_SRR1173183	lineage1.1.2	India
SRR1173656_SRR1173008	lineage1.1.2	India
ERR2512799	lineage1.1.2	United Kingdom
ERR551606	lineage1.1.2	NA
ERR2516786	lineage1.1.2	United Kingdom
SRR1173035_SRR1172813	lineage1.1.2	India
SRR6046081	lineage1.1.2	United Kingdom
SRR1173061_SRR1172799	lineage1.1.2	India
SRR1173047_SRR1173694	lineage1.1.2	India
SRR1175089_SRR1172855	lineage1.1.2	India
SRR1173288_SRR1173127	lineage1.1.2	India
SRR3675361	lineage1.1.2	United Kingdom
SRR1173005_SRR1173388	lineage1.1.2	India
SRR1172873_SRR1172848	lineage1.1.2	India
ERR551087	lineage1.1.2	NA
ERR2514792	lineage1.1.2	United Kingdom
ERR1034606	lineage1.1.2	Pakistan
ERR2510244	lineage1.1.2	Pakistan
ERR2513922	lineage1.1.2	United Kingdom
ERR2514581	lineage1.1.2	United Kingdom
ERR2514032	lineage1.1.2	United Kingdom
ERR2514222	lineage1.1.2	United Kingdom
ERR2513030	lineage1.1.2	United Kingdom
SRR2100722	lineage1.1.2	NA
ERR2513585	lineage1.1.2	United Kingdom
ERR046915	lineage1.1.2	United
ERR2512941	lineage1.1.2	United Kingdom
ERR046905	lineage1.1.2	United
ERR046907	lineage1.1.2	United
ERR551803	lineage1.1.2	NA
ERR2513487	lineage1.1.2	United Kingdom
ERR2510338	lineage1.1.2	Pakistan
SRR2100901	lineage1.1.2	NA
SRR6046869	lineage1.1.2	United Kingdom
ERR2513616	lineage1.1.2	United Kingdom
ERR2512588	lineage1.1.2	United Kingdom
SRR2100876	lineage1.1.2	NA
ERR2510605	lineage1.1.2	Pakistan
ERR2512469	lineage1.1.2	United Kingdom
ERR2513753	lineage1.1.2	United Kingdom
ERR552076	lineage1.1.2	NA
SRR2100660	lineage1.1.2	NA
ERR2512428	lineage1.1.2	United Kingdom
SRR2101091	lineage1.1.2	NA
SRR2100606	lineage1.1.2	NA
SRR2100483	lineage1.1.2	NA
SRR2100560	lineage1.1.2	NA
SRR2100561	lineage1.1.2	NA
ERR2514996	lineage1.1.2	United Kingdom
ERR2514437	lineage1.1.2	United Kingdom
ERR400453	lineage1.1.2	United Kingdom
ERR2513777	lineage1.1.2	United Kingdom
ERR2512937	lineage1.1.2	United Kingdom
ERR2512763	lineage1.1.2	United Kingdom
ERR2510266	lineage1.1.2	Pakistan
SRR2101328	lineage1.1.2	NA
ERR2199896	lineage1.1.2	Germany
ERR2517211	lineage1.1.2	Netherlands
ERR047002	lineage1.1.2	United
SRR2100312	lineage1.1.2	NA
SRR2100723	lineage1.1.2	NA
ERR2513696	lineage1.1.2	United Kingdom
ERR2512992	lineage1.1.2	United Kingdom
SRR2100992	lineage1.1.2	NA
ERR2513386	lineage1.1.2	United Kingdom
SRR2100777	lineage1.1.2	NA
ERR2513613	lineage1.1.2	United Kingdom
ERR2513846	lineage1.1.2	United Kingdom
ERR553308	lineage1.1.2	NA
ERR2517652	lineage1.1.2	Netherlands
SRR2100311	lineage1.1.2	NA
ERR2512474	lineage1.1.2	United Kingdom
SRR2101078	lineage1.1.2	NA
ERR2514491	lineage1.1.2	United Kingdom
ERR2513688	lineage1.1.2	United Kingdom
ERR552980	lineage1.1.2	NA
ERR2513225	lineage1.1.2	United Kingdom
ERR552750	lineage1.1.2	NA
ERR2514383	lineage1.1.2	United Kingdom
ERR2513152	lineage1.1.2	United Kingdom
ERR2512595	lineage1.1.2	United Kingdom
ERR2510429	lineage1.1.2	Pakistan
ERR400463	lineage1.1.2	United Kingdom
ERR2513863	lineage1.1.2	United Kingdom
SRR6045597	lineage1.1.2	United Kingdom
SRR6045415	lineage1.1.2	United Kingdom
SRR2101281	lineage1.1.2	NA
ERR1034592	lineage1.1.2	Pakistan
ERR2510416	lineage1.1.2	Pakistan
ERR1034607	lineage1.1.2	Pakistan
ERR2510316	lineage1.1.2	Pakistan
ERR2510593	lineage1.1.2	Pakistan
ERR2513387	lineage1.1.2	United Kingdom
ERR2512402	lineage1.1.2	United Kingdom
ERR2514494	lineage1.1.2	United Kingdom
SRR2099951	lineage1.1.2	NA
SRR1172122_SRR1180193_SRR1183166_SRR1169470	lineage1.1.2	India
SRR1180463_SRR1180306_SRR1169522_SRR1172150	lineage1.1.2	India
SRR1180294_SRR1180487_SRR1172086_SRR1169591	lineage1.1.2	India
SRR2101248	lineage1.1.2	NA
ERR2512407	lineage1.1.2	United Kingdom
ERR2514929	lineage1.1.2	United Kingdom
SRR6046329	lineage1.1.2	United Kingdom
SRR1169542_SRR1183032_SRR1180206_SRR1172304	lineage1.1.2	India
SRR1183140_SRR1180223_SRR1174830_SRR1169531	lineage1.1.2	India
SRR6045574	lineage1.1.2	United Kingdom
SRR1169574_SRR1172293_SRR1180479_SRR1180340	lineage1.1.2	India
ERR400448	lineage1.1.2	United Kingdom
SRR1172157_SRR1169491_SRR1180266_SRR1180488	lineage1.1.2	India
SRR1169490_SRR1180470_SRR1180335_SRR1174841	lineage1.1.2	India
ERR2512415	lineage1.1.2	United Kingdom
SRR1172737_SRR1175061	lineage1.1.2	India
SRR1169575_SRR1180461_SRR1172228_SRR1180285	lineage1.1.2	India
SRR2100037	lineage1.1.2	NA
SRR2100900	lineage1.1.2	NA
SRR2100872	lineage1.1.2	NA
ERR2512771	lineage1.1.2	United Kingdom
ERR2513070	lineage1.1.2	United Kingdom
ERR2512509	lineage4.8	United Kingdom
ERR2513820	lineage1.1.2	United Kingdom
SRR6044769	lineage1.1.2	United Kingdom
SRR2101292	lineage1.1.2	NA
SRR2100735	lineage1.1.2	NA
ERR550621	lineage1.1.2	NA
SRR2101203	lineage1.1.2	NA
ERR400399	lineage1.1.2	United Kingdom
SRR1172227_SRR1180332_SRR1169476_SRR1180508	lineage1.1.2	India
SRR1172860_SRR1172872	lineage1.1.2	India
SRR1180135_SRR1172329_SRR1183011_SRR1169496	lineage1.1.2	India
SRR2099955	lineage1.1.2	NA
ERR2512478	lineage1.1.2	United Kingdom
ERR2512724	lineage1.1.2	United Kingdom
ERR2513467	lineage1.1.2	United Kingdom
ERR2513359	lineage1.1.2	United Kingdom
SRR2100403	lineage1.1.2	NA
ERR2513828	lineage1.1.2	United Kingdom
ERR2516870	lineage1.1.2	United Kingdom
ERR2512693	lineage1.1.2	United Kingdom
ERR2512555	lineage1.1.2	United Kingdom
ERR2514220	lineage1.1.2	United Kingdom
SRR6045356	lineage1.1.2	United Kingdom
ERR2514450	lineage1.1.2	United Kingdom
ERR2510313	lineage1.1.2	Pakistan
SRR6045549	lineage1.1.2	United Kingdom
ERR2513815	lineage1.1.2	United Kingdom
ERR2514636	lineage1.1.2	United Kingdom
ERR2512699	lineage1.1.2	United Kingdom
ERR2512561	lineage1.1.2	United Kingdom
ERR2514916	lineage1.1.2	United Kingdom
SRR2100316	lineage1.1.2	NA
SRR2100222	lineage1.1.2	NA
ERR2513647	lineage1.1.2	United Kingdom
ERR2512935	lineage1.1.2	United Kingdom
SRR2100098	lineage1.1.2	NA
SRR6046900	lineage1.1.2	United Kingdom
ERR2513739	lineage1.1.2	United Kingdom
ERR2513978	lineage1.1.2	United Kingdom
ERR2514805	lineage1.1.2	United Kingdom
SRR2100636	lineage1.1.2	NA
SRR2100501	lineage1.1.2	NA
ERR2514260	lineage1.1.2	United Kingdom
ERR2514990	lineage1.1.2	United Kingdom
ERR2514392	lineage1.1.2	United Kingdom
ERR2199848	lineage1.1.2	Germany
SRR2100692	lineage1.1.2	NA
SRR6045369	lineage1.1.2	United Kingdom
ERR2512666	lineage1.1.2	United Kingdom
ERR2512998	lineage1.1.2	United Kingdom
ERR2513982	lineage1.1.2	United Kingdom
ERR2513540	lineage1.1.2	United Kingdom
ERR2513033	lineage1.1.2	United Kingdom
SRR2101134	lineage1.1.2	NA
ERR400474	lineage1.1.2	United Kingdom
ERR2513039	lineage1.1.2	United Kingdom
SRR2100295	lineage1.1.2	NA
ERR752219	lineage1.1.2	Thailand
ERR718436	lineage1.1.2	Thailand
SRR1172321_SRR1180277_SRR1169589_SRR1180502	lineage1.1.2	India
SRR6045326	lineage1.1.2	United Kingdom
SRR6045281	lineage1.1.2	United Kingdom
ERR2514963	lineage1.1.2	United Kingdom
SRR2099962	lineage1.1.2	NA
ERR2514021	lineage1.1.2	United Kingdom
SRR1180264_SRR1172281_SRR1169557_SRR1180505	lineage1.1.2	India
SRR1183079_SRR1180207_SRR1172232_SRR1169517	lineage1.1.2	India
SRR1169573_SRR1172163_SRR1183165_SRR1180165	lineage1.1.2	India
SRR1180274_SRR1169570_SRR1180457_SRR1172139	lineage1.1.2	India
SRR2101077	lineage1.1.2	NA
SRR1173209_SRR1173046	lineage1.1.2	India
ERR2513965	lineage1.1.2	United Kingdom
ERR2513379	lineage1.1.2	United Kingdom
SRR1172993_SRR1173264	lineage1.1.2	India
SRR2100415	lineage1.1.2	NA
SRR6045261	lineage1.1.2	United Kingdom
SRR1175035_SRR1172939	lineage1.1.2	India
SRR1172862_SRR1172971	lineage1.1.2	India
SRR2100434	lineage1.1.2	NA
ERR2512644	lineage1.1.2	United Kingdom
SRR1172052_SRR1180484_SRR1180331_SRR1169548	lineage1.1.2	India
SRR1180183_SRR1183071_SRR1169463_SRR1172087	lineage1.1.2	India
SRR1173012_SRR1172985	lineage1.1.2	India
SRR1169585_SRR1180251_SRR1183099_SRR1174822	lineage1.1.2	India
SRR1182993_SRR1180169_SRR1172280_SRR1169536	lineage1.1.2	India
ERR400469	lineage1.1.2	United Kingdom
ERR2514616	lineage1.1.2	United Kingdom
ERR2512422	lineage1.1.2	United Kingdom
ERR2514571	lineage1.1.2	United Kingdom
SRR2101286	lineage1.1.2	NA
ERR2514034	lineage1.1.2	United Kingdom
SRR2100441	lineage1.1.2	NA
SRR2101325	lineage1.1.2	NA
SRR1183142_SRR1169512_SRR1180242_SRR1172054	lineage1.1.2	India
SRR1169569_SRR1172174_SRR1180490_SRR1180323	lineage1.1.2	India
SRR1172743_SRR1173068	lineage1.1.2	India
ERR2514154	lineage1.1.2	United Kingdom
SRR2100632	lineage1.1.2	NA
SRR2100288	lineage1.1.2	NA
ERR2517619	lineage1.1.2	Netherlands
ERR2514499	lineage1.1.2	United Kingdom
SRR6046489	lineage1.1.2	United Kingdom
SRR2100762	lineage1.1.2	NA
SRR1173027_SRR1172747	lineage1.1.2	India
SRR2100172	lineage1.1.2	NA
SRR2100907_SRR2467268	lineage1.1.2	NA
SRR6046739	lineage1.1.2	United Kingdom
ERR2512785	lineage1.1.2	United Kingdom
SRR1169538_SRR1180267_SRR1183087_SRR1172125	lineage1.1.2	India
SRR2100990	lineage1.1.2	NA
ERR552945	lineage1.1.2	NA
ERR2516986	lineage1.1.2	United Kingdom
ERR2516997	lineage1.1.2	United Kingdom
ERR2200126	lineage1.1.2	Germany
SRR1183039_SRR1172225_SRR1180255_SRR1169590	lineage1.1.2	India
SRR1172181_SRR1180296_SRR1180454_SRR1169528	lineage1.1.2	India
SRR1172053_SRR1180478_SRR1169558_SRR1180298	lineage1.1.2	India
SRR1180282_SRR1180458_SRR1169535_SRR1172341	lineage1.1.2	India
SRR1183130_SRR1169475_SRR1172118_SRR1180194	lineage1.1.2	India
SRR1180311_SRR1169467_SRR1180489_SRR1172131	lineage1.1.2	India
SRR1180504_SRR1172156_SRR1169580_SRR1180304	lineage1.1.2	India
SRR1180326_SRR1172209_SRR1180481_SRR1169564	lineage1.1.2	India
SRR1172335_SRR1180460_SRR1180260_SRR1169489	lineage1.1.2	India
ERR2512396	lineage1.1.2	United Kingdom
ERR400397	lineage1.1.2	United Kingdom
SRR2100171	lineage1.1.2	NA
SRR1169533_SRR1180290_SRR1174823_SRR1180499	lineage1.1.2	India
ERR2512507	lineage1.1.2	United Kingdom
SRR1172358_SRR1169487_SRR1183134_SRR1180149	lineage1.1.2	India
SRR1180178_SRR1172292_SRR1182979_SRR1169472	lineage1.1.2	India
ERR2513479	lineage1.1.2	United Kingdom
ERR2513420	lineage1.1.2	United Kingdom
ERR163954	lineage1.1.2	Malawi
ERR037491	lineage1.1.2	Malawi
ERR212179	lineage1.1.2	Malawi
SRR2100693	lineage1.1.2	NA
SRR1173060_SRR1172780	lineage1.1.2	India
SRR1180171_SRR1172134_SRR1183070_SRR1169547	lineage1.1.2	India
SRR1172852_SRR1173082	lineage1.1.2	India
SRR1173836_SRR1173215	lineage1.1.2	India
SRR1183141_SRR1169462_SRR1172074_SRR1180249	lineage1.1.2	India
SRR1180265_SRR1172241_SRR1183123_SRR1169511	lineage1.1.2	India
SRR1180485_SRR1169497_SRR1172246_SRR1180269	lineage1.1.2	India
ERR2513694	lineage1.1.2	United Kingdom
ERR1034696	lineage1.1.2	India
SRR1173077_SRR1173110	lineage1.1.2	India
SRR1180159_SRR1183171_SRR1174831_SRR1169494	lineage1.1.2	India
SRR1169521_SRR1172123_SRR1183027_SRR1180177	lineage1.1.2	India
SRR1180310_SRR1180506_SRR1169554_SRR1172124	lineage1.1.2	India
SRR2101148	lineage1.1.2	NA
SRR2100274	lineage1.1.2	NA
SRR2101102	lineage1.1.2	NA
SRR2100789	lineage1.1.2	NA
SRR2100581	lineage1.1.2	NA
SRR2099942	lineage1.1.2	NA
SRR2100286	lineage1.1.2	NA
SRR1173680_SRR1173838	lineage1.1.2	India
SRR1172202_SRR1169624_SRR1180199_SRR1182996	lineage1.1.2	India
SRR1174279_SRR1173257	lineage1.1.2	India
SRR1173345_SRR1173874	lineage1.1.2	India
ERR2513071	lineage1.1.2	United Kingdom
SRR6045185	lineage1.1.2	United Kingdom
ERR2513901	lineage1.1.2	United Kingdom
SRR2100092	lineage1.1.2	NA
ERR046832	lineage1.1.2	United
SRR1180188_SRR1183117_SRR1169527_SRR1172315	lineage1.1.2	India
ERR1213921	lineage1.1.2	Tibet
ERR2514237	lineage1.1.2	United Kingdom
SRR1173136_SRR1173031	lineage1.1.2	India
ERR2513533	lineage1.1.2	United Kingdom
SRR6045536	lineage1.1.2	United Kingdom
ERR2512544	lineage1.1.2	United Kingdom
SRR6046140	lineage1.1.2	United Kingdom
ERR752154	lineage1.1.2	Thailand
ERR768019	lineage1.1.2	Thailand
ERR718481	lineage1.1.2	Thailand
SRR1173620_SRR1173772	lineage1.1.2	India
SRR1180452_SRR1180288_SRR1172258_SRR1169458	lineage1.1.2	India
SRR1173179_SRR1173004	lineage1.1.2	India
SRR1172853_SRR1175300	lineage1.1.2	India
SRR6045723	lineage1.1.2	United Kingdom
SRR1180325_SRR1172094_SRR1180501_SRR1169529	lineage1.1.2	India
SRR1173116_SRR1172715	lineage1.1.2	India
SRR1172736_SRR1172786	lineage1.1.2	India
SRR1173037_SRR1172904	lineage1.1.2	India
SRR1172079_SRR1180453_SRR1180309_SRR1169471	lineage1.1.2	India
SRR1183105_SRR1169482_SRR1180133_SRR1174836	lineage1.1.2	India
ERR2200110	lineage1.1.2	Germany
ERR2512944	lineage1.1.2	United Kingdom
SRR1173258_SRR1173749	lineage1.1.2	India
ERR2517556	lineage1.1.2	Netherlands
SRR1172347_SRR1169568_SRR1180342_SRR1180472	lineage1.1.2	India
SRR1174292_SRR1172886	lineage1.1.2	India
SRR1180303_SRR1169465_SRR1174840_SRR1180448	lineage1.1.2	India
ERR400434	lineage1.1.2	United Kingdom
SRR2099960	lineage1.1.2	NA
SRR2099967	lineage1.1.2	NA
ERR2513358	lineage1.1.2	United Kingdom
SRR1172840_SRR1172722	lineage1.1.2	India
ERR751779	lineage1.1.2	Thailand
ERR751737	lineage1.1.2	Thailand
SRR1173111_SRR1172949	lineage1.1.2	India
ERR2512747	lineage1.1.2	United Kingdom
SRR5341239	lineage1.1.2	India
SRR6044867	lineage1.1.2	United Kingdom
ERR2513596	lineage1.1.2	United Kingdom
SRR2100238	lineage1.1.2	NA
SRR6045125	lineage1.1.2	United Kingdom
SRR2101823	lineage1.1.2	NA
SRR1180170_SRR1172322_SRR1169473_SRR1182984	lineage1.1.2	India
ERR400416	lineage1.1.2	United Kingdom
SRR1175170_SRR1172986	lineage1.1.2	India
ERR2512804	lineage1.1.2	United Kingdom
SRR1180462_SRR1169477_SRR1172266_SRR1180305	lineage1.1.2	India
SRR2100430	lineage1.1.3	NA
SRR2100277	lineage1.1.3	NA
SRR6045438	lineage1.1.3	United Kingdom
SRR2100161	lineage1.1.3	NA
SRR2100976	lineage1.1.3	NA
ERR2513113	lineage1.1.3	United Kingdom
SRR2100397	lineage1.1.3	NA
SRR6045930	lineage1.1.3	United Kingdom
ERR2512969	lineage1.1.3	United Kingdom
ERR2514608	lineage1.1.3	United Kingdom
ERR718458	lineage1.1.3	Thailand
ERR752163	lineage1.1.3	Thailand
SRR1173036_SRR1172709	lineage1.1.3	India
ERR2517477	lineage1.1.3	Netherlands
SRR1172914_SRR1172752	lineage1.1.3	India
ERR2514775	lineage1.1.3	United Kingdom
ERR2512534	lineage1.1.3	United Kingdom
SRR6045556	lineage1.1.3	United Kingdom
ERR752094	lineage1.1.3	Thailand
ERR752158	lineage1.1.3	Thailand
ERR768024	lineage1.1.3	Thailand
ERR718550	lineage1.1.3	Thailand
ERR718404	lineage1.1.3	Thailand
ERR718265	lineage1.1.3	Thailand
ERR752134	lineage1.1.3	Thailand
ERR718494	lineage1.1.3	Thailand
ERR752291	lineage1.1.3	Thailand
ERR751961	lineage1.1.3	Thailand
ERR751986	lineage1.1.3	Thailand
ERR775768	lineage1.1.3	Thailand
ERR752124	lineage1.1.3	Thailand
SRR2101252	lineage1.1.3	NA
SRR2100038	lineage1.1.3	NA
ERR2516833	lineage1.1.3	United Kingdom
ERR2516881	lineage1.1.3	United Kingdom
ERR2516763	lineage1.1.3	United Kingdom
SRR2101821	lineage1.1.3	NA
ERR2513776	lineage1.1.3	United Kingdom
ERR2513304	lineage1.1.3	United Kingdom
SRR2100177	lineage1.1.3	NA
ERR400381	lineage1.1.3	United Kingdom
SRR2100690	lineage1.1.3	NA
ERR2513176	lineage1.1.3	United Kingdom
SRR2101094	lineage1.1.3	NA
ERR2514993	lineage1.1.3	United Kingdom
SRR2100189	lineage1.1.3	NA
SRR2100170	lineage1.1.3	NA
ERR2513124	lineage1.1.3	United Kingdom
ERR2512959	lineage1.1.3	United Kingdom
SRR6044977	lineage1.1.3	United Kingdom
ERR2513527	lineage1.1.3	United Kingdom
ERR190377	lineage1.1.3	Malawi
SRR1172900_SRR1172828	lineage1.1.3	India
SRR2100847	lineage1.1.3	NA
SRR2100399	lineage1.1.3	NA
SRR2099957	lineage1.1.3	NA
ERR2517508	lineage1.1.3	Netherlands
SRR2100582	lineage1.1.3	NA
ERR2517128	lineage1.1.3	Netherlands
SRR2100919	lineage1.1.3	NA
ERR2514688	lineage1.1.3	United Kingdom
SRR2100669	lineage1.1.3	NA
SRR6046320	lineage1.1.3	United Kingdom
SRR2100242	lineage1.1.3	NA
ERR2512806	lineage1.1.3	United Kingdom
ERR2512692	lineage1.1.3	United Kingdom
SRR2100648	lineage1.1.3	NA
ERR2513736	lineage1.1.3	United Kingdom
SRR2100209	lineage1.1.3	NA
SRR6046691	lineage1.1.3	United Kingdom
ERR2513669	lineage1.1.3	United Kingdom
ERR2513444	lineage1.1.3	United Kingdom
ERR751991	lineage1.1.3	Thailand
ERR2517287	lineage1.1.3	Netherlands
ERR752166	lineage1.1.3	Thailand
SRR6045338	lineage1.1.3	United Kingdom
ERR2513738	lineage1.1.3	United Kingdom
ERR2512849	lineage1.1.3	United Kingdom
SRR2101221	lineage1.1.3	NA
ERR2512731	lineage1.1.3	United Kingdom
SRR2101104	lineage1.1.3	NA
SRR2100982	lineage1.1.3	NA
ERR2513796	lineage1.1.3	United Kingdom
SRR2100691	lineage1.1.3	NA
ERR2513339	lineage1.1.3	United Kingdom
SRR2100479	lineage1.1.3	NA
SRR2101002	lineage1.1.3	NA
ERR718270	lineage1.1.3	Thailand
SRR2100134	lineage1.1.3	NA
ERR751703	lineage1.1.3	Thailand
ERR752005	lineage1.1.3	Thailand
ERR751842	lineage1.1.3	Thailand
ERR767977	lineage1.1.3	Thailand
ERR2512698	lineage1.1.3	United Kingdom
ERR2513284	lineage1.1.3	United Kingdom
ERR1213949	lineage1.1.3	Bangladesh
ERR2512847	lineage1.1.3	United Kingdom
ERR2513061	lineage1.1.3	United Kingdom
ERR1035136	lineage1.1.3	Saudi Arabia
ERR751757	lineage1.1.3	Thailand
ERR718388	lineage1.1.3	Thailand
ERR2514192	lineage1.1.3	United Kingdom
ERR2512631	lineage1.1.3	United Kingdom
ERR2515035	lineage1.1.3	United Kingdom
SRR6045321	lineage1.1.3	United Kingdom
SRR6045857	lineage1.1.3	United Kingdom
ERR718382	lineage1.1.3	Thailand
ERR2514405	lineage1.1.3	United Kingdom
ERR752072	lineage1.1.3	Thailand
ERR718289	lineage1.1.3	Thailand
ERR752083	lineage1.1.3	Thailand
ERR718327	lineage1.1.3	Thailand
ERR718527	lineage1.1.3	Thailand
ERR718329	lineage1.1.3	Thailand
ERR752237	lineage1.1.3	Thailand
ERR718544	lineage1.1.3	Thailand
ERR751667	lineage1.1.3	Thailand
ERR752092	lineage1.1.3	Thailand
ERR767968	lineage1.1.3	Thailand
ERR2513144	lineage1.1.3	United Kingdom
SRR2100671	lineage1.1.3	NA
ERR2514701	lineage1.1.3	United Kingdom
ERR2512769	lineage1.1.3	United Kingdom
SRR2100461	lineage1.1.3	NA
ERR2517197	lineage1.1.3	Netherlands
SRR2100418	lineage1.1.3	NA
ERR2510700	lineage1.1.3	Pakistan
ERR2512678	lineage1.1.3	United Kingdom
ERR2513557	lineage4	United Kingdom
ERR2513287	lineage1.1.3	United Kingdom
ERR551632	lineage1.1.3	NA
SRR6045312	lineage1.1.3	United Kingdom
ERR552137	lineage1.1.3	NA
ERR752178	lineage1.1.3	Thailand
ERR752098	lineage1.1.3	Thailand
ERR775754	lineage1.1.3	Thailand
SRR5709920	lineage1.1.3	Thailand
ERR751669	lineage1.1.3	Thailand
ERR751754	lineage1.1.3	Thailand
ERR751688	lineage1.1.3	Thailand
ERR718370	lineage1.1.3	Thailand
ERR775795	lineage1.1.3	Thailand
ERR751849	lineage1.1.3	Thailand
SRR5709968	lineage1.1.3	Thailand
ERR752093	lineage1.1.3	Thailand
ERR752022	lineage1.1.3	Thailand
ERR752290	lineage1.1.3	Thailand
ERR2514053	lineage1.1.3	United Kingdom
ERR775765	lineage1.1.3	Thailand
ERR718562	lineage1.1.3	Thailand
ERR751907	lineage1.1.3	Thailand
ERR718343	lineage1.1.3	Thailand
ERR751653	lineage1.1.3	Thailand
ERR751994	lineage1.1.3	Thailand
ERR551084	lineage1.1.3	NA
ERR2513178	lineage1.1.3	United Kingdom
SRR1173807_SRR1173674	lineage1.1.3	India
ERR400455	lineage1.1.3	United Kingdom
ERR2513400	lineage1.1.3	United Kingdom
SRR2099964	lineage1.1.3	NA
SRR2100196	lineage1.1.3	NA
ERR2513204	lineage1.1.3	United Kingdom
ERR2517288	lineage1.1.3	Netherlands
ERR2513017	lineage1.1.3	United Kingdom
ERR2513459	lineage1.1.3	United Kingdom
SRR6046774	lineage1.1.3	United Kingdom
ERR2516280	lineage1.1.3	Belgium
ERR2517018	lineage1.1.3	United Kingdom
ERR2514714	lineage1.1.3	United Kingdom
SRR1173551_SRR1173787	lineage1.1.3	India
ERR2513088	lineage1.1.3	United Kingdom
SRR1173152_SRR1173076	lineage1.1.3	India
SRR2100696	lineage1.1.3	NA
ERR2513368	lineage1.1.3	United Kingdom
ERR2517302	lineage1.1.3	Netherlands
SRR2101663	lineage1.1.3	NA
ERR181963	lineage1.1.3	Malawi
ERR181920	lineage1.1.3	Malawi
SRR6046176	lineage1.1.3	United Kingdom
ERR400540	lineage1.1.3	United Kingdom
ERR2514751	lineage1.1.3	United Kingdom
ERR161063	lineage1.1.3	Malawi
ERR245844	lineage1.1.3	Malawi
ERR181910	lineage1.1.3	Malawi
ERR245657	lineage1.1.3	Malawi
ERR181961	lineage1.1.3	Malawi
ERR245775	lineage1.1.3	Malawi
ERR553334_ERR895346	lineage1.1.3	NA
ERR2199787	lineage1.1.3	Swaziland
ERR2200009	lineage1.1.3	Swaziland
ERR161088	lineage1.1.3	Malawi
ERR245782	lineage1.1.3	Malawi
ERR190382	lineage1.1.3	Malawi
ERR212073	lineage1.1.3	Malawi
SRR2101124	lineage1.1.3	NA
ERR181983	lineage1.1.3	Malawi
ERR181982	lineage1.1.3	Malawi
ERR212066	lineage1.1.3	Malawi
ERR181760	lineage1.1.3	Malawi
ERR182024	lineage1.1.3	Malawi
ERR036236	lineage1.1.3	Malawi
ERR2514801	lineage2	United Kingdom
ERR176604	lineage4.3.4	Malawi
ERR245717	lineage1.1.3	Malawi
ERR181929	lineage1.1.3	Malawi
ERR161089	lineage1.1.3	Malawi
ERR181784	lineage4	Malawi
ERR181819	lineage1.1.3	Malawi
ERR181795	lineage1.1.3	Malawi
ERR182042	lineage1.1.3	Malawi
ERR176689	lineage1.1.3	Malawi
ERR176483	lineage1.1.3	Malawi
ERR161031	lineage1.1.3	Malawi
ERR181949	lineage1.1.3	Malawi
ERR161161	lineage1.1.3	Malawi
ERR176602	lineage1.1.3	Malawi
SRR2101020	lineage1.1.3	NA
SRR2100993	lineage1.1.3	NA
ERR245721	lineage1.1.3	Malawi
ERR2513235	lineage1.1.3	United Kingdom
ERR181775	lineage1.1.3	Malawi
ERR181799	lineage1.1.3	Malawi
ERR176491	lineage1.1.3	Malawi
ERR221563	lineage1.1.3	Malawi
ERR037523	lineage1.1.3	Malawi
ERR245734	lineage1.1.3	Malawi
ERR176747	lineage1.1.3	Malawi
SRR2101817	lineage1.1.3	NA
ERR037520	lineage1.1.3	Malawi
ERR212079	lineage1.1.3	Malawi
ERR176588	lineage1.1.3	Malawi
ERR161201	lineage1.1.3	Malawi
ERR163982	lineage1.1.3	Malawi
ERR221562	lineage1.1.3	Malawi
ERR164000	lineage1.1.3	Malawi
ERR212137	lineage1.1.3	Malawi
ERR216903	lineage1.1.3	Malawi
ERR176788	lineage1.1.3	Malawi
ERR161077	lineage4.1.1.3	Malawi
ERR176652	lineage4.3.4.2	Malawi
ERR176796	lineage1.1.3	Malawi
ERR164005	lineage1.1.3	Malawi
ERR245705	lineage1.1.3	Malawi
ERR212067	lineage1.1.3	Malawi
ERR176712	lineage1.1.3	Malawi
ERR036230	lineage1.1.3	Malawi
ERR181912	lineage1.1.3	Malawi
ERR176735	lineage1.1.3	Malawi
ERR182026	lineage4.1	Malawi
ERR161129	lineage1.1.3	Malawi
ERR181862	lineage1.1.3	Malawi
ERR190349	lineage1.1.3	Malawi
ERR181739	lineage1.1.3	Malawi
ERR212048	lineage1.1.3	Malawi
ERR176677	lineage1.1.3	Malawi
ERR212038	lineage1.1.3	Malawi
ERR161026	lineage4.3.4.2	Malawi
ERR212134	lineage1.1.3	Malawi
ERR176723	lineage4	Malawi
ERR181969	lineage1.1.3	Malawi
ERR221567	lineage4.3.4.2.1	Malawi
ERR176630	lineage1.1.3	Malawi
ERR190345	lineage1.1.3	Malawi
ERR176775	lineage1.1.3	Malawi
ERR216940	lineage1.1.3	Malawi
ERR245648	lineage1.1.3	Malawi
ERR181752	lineage1.1.3	Malawi
ERR161181	lineage1.1.3	Malawi
ERR124640	lineage1.1.3	Malawi
ERR182009	lineage1.1.3	Malawi
ERR245748	lineage1.1.3	Malawi
ERR037536	lineage1.1.3	Malawi
ERR212161	lineage1.1.3	Malawi
ERR176770	lineage1.1.3	Malawi
ERR2514039	lineage1.1.3	United Kingdom
ERR245784	lineage1.1.3	Malawi
ERR245647	lineage1.1.3	Malawi
ERR245760	lineage1.1.3	Malawi
ERR161190	lineage1.1.3	Malawi
ERR190344	lineage1.1.3	Malawi
ERR176713	lineage4	Malawi
ERR245679	lineage1.1.3	Malawi
ERR216917	lineage4.3.4.2	Malawi
ERR182054	lineage1.1.3	Malawi
ERR245656	lineage1.1.3	Malawi
ERR245652	lineage1.1.3	Malawi
ERR176813	lineage4	Malawi
ERR176819	lineage1.1.3	Malawi
ERR036213	lineage1.1.3	Malawi
ERR037519	lineage1.1.3	Malawi
ERR245703	lineage1.1.3	Malawi
ERR036217	lineage1.1.3	Malawi
ERR190403	lineage1.1.3	Malawi
ERR036222	lineage1.1.3	Malawi
ERR037511	lineage1.1.3	Malawi
ERR037521	lineage1.1.3	Malawi
ERR245677	lineage1.1.3	Malawi
ERR036201	lineage1.1.3	Malawi
ERR245674	lineage1.1.3	Malawi
ERR245781	lineage1.1.3	Malawi
ERR176456	lineage1.1.3	Malawi
ERR037510	lineage1.1.3	Malawi
ERR245763	lineage1.1.3	Malawi
ERR037555	lineage1.1.3	Malawi
ERR181682	lineage1.1.3	Malawi
ERR221593	lineage1.1.3	Malawi
ERR126631	lineage1.1.3	Malawi
ERR221580	lineage1.1.3	Malawi
ERR163972	lineage1.1.3	Malawi
ERR212163	lineage1.1.3	Malawi
ERR212164	lineage1.1.3	Malawi
ERR245654	lineage1.1.3	Malawi
ERR176524	lineage1.1.3	Malawi
ERR181779	lineage1.1.3	Malawi
ERR216902	lineage1.1.3	Malawi
ERR245720	lineage1.1.3	Malawi
ERR245761	lineage1.1.3	Malawi
ERR212116	lineage1.1.3	Malawi
ERR176490	lineage1.1.3	Malawi
ERR037476	lineage1.1.3	Malawi
ERR212136	lineage1.1.3	Malawi
ERR245695	lineage1.1.3	Malawi
ERR767998	lineage1.1.1	Thailand
ERR718301	lineage1.1.1	Thailand
ERR751769	lineage1.1.1	Thailand
SRR5709982	lineage1.1.1	Thailand
ERR718353	lineage1.1.1	Thailand
ERR751824	lineage1.1.1	Thailand
SRR6045746	lineage1.1.1	United Kingdom
ERR2514061	lineage1.1.1	United Kingdom
ERR552799_ERR552800	lineage1.1.1	NA
ERR552093_ERR552094	lineage1.1.1	NA
ERR553258	lineage1.1.1	Sierra Leone
SRR5709941	lineage1.1.1	Thailand
ERR718495	lineage1.1.1	Thailand
ERR718315	lineage1.1.1	Thailand
ERR752204	lineage1.1.1	Thailand
ERR751680	lineage1.1.1	Thailand
ERR768010	lineage1.1.1	Thailand
ERR718318	lineage1.1.1	Thailand
ERR752230	lineage1.1.1	Thailand
ERR2517617	lineage1.1.1	Netherlands
ERR775780	lineage1.1.1	Thailand
ERR718408	lineage1.1.1	Thailand
ERR752118	lineage1.1.1	Thailand
ERR751877	lineage1.1.1	Thailand
ERR718439	lineage1.1.1	Thailand
ERR767967	lineage1.1.1	Thailand
ERR718341	lineage1.1.1	Thailand
ERR767981	lineage1.1.1	Thailand
ERR752085	lineage1.1.1	Thailand
ERR752068	lineage1.1.1	Thailand
ERR751841	lineage1.1.1	Thailand
ERR751921	lineage1.1.1	Thailand
ERR752235	lineage1.1.1	Thailand
ERR751870	lineage1.1.1	Thailand
ERR768007	lineage1.1.1	Thailand
ERR718539	lineage1.1.1	Thailand
ERR751795	lineage1.1.1	Thailand
ERR752192	lineage1.1.1	Thailand
ERR767991	lineage1.1.1	Thailand
ERR718520	lineage1.1.1	Thailand
ERR2517233	lineage1.1.1	Netherlands
ERR751729	lineage1.1.1	Thailand
ERR751690	lineage1.1.1	Thailand
ERR751889	lineage1.1.1	Thailand
SRR5710001	lineage1.1.1	Thailand
ERR751676	lineage1.1.1	Thailand
ERR752108	lineage1.1.1	Thailand
ERR752009	lineage1.1.1	Thailand
ERR752157	lineage1.1.1	Thailand
ERR767987	lineage1.1.1	Thailand
ERR552845	lineage1.1.1	NA
ERR752247	lineage1.1.1	Thailand
ERR751673	lineage1.1.1	Thailand
ERR718441	lineage1.1.1	Thailand
ERR768035	lineage1.1.1	Thailand
ERR751698	lineage1.1.1	Thailand
ERR846998	lineage1.1.1	Thailand
ERR718292	lineage1.1.1	Thailand
ERR718449	lineage1.1.1	Thailand
ERR752012	lineage1.1.1	Thailand
SRR5709942	lineage1.1.1	Thailand
ERR718336	lineage1.1.1	Thailand
SRR2100508	lineage1.1.1	NA
ERR1035108	lineage1.1.1	Vietnam
ERR768013	lineage1.1.1	Thailand
ERR553267	lineage1.1.1	NA
SRR2099940	lineage1.1.1	NA
SRR2100835	lineage1.1.1	NA
ERR1035130	lineage1.1.1	Vietnam
ERR553339	lineage1.1.1	NA
ERR1035095	lineage1.1.1	Vietnam
ERR552276_ERR552277	lineage1.1.1	NA
ERR1035118	lineage1.1.1	Vietnam
SRR6046612	lineage1.1.1	United Kingdom
SRR6045835	lineage1.1.1	United Kingdom
ERR551018	lineage1.1.1	NA
ERR551110	lineage1.1.1	NA
ERR2514110	lineage1.1.1	United Kingdom
ERR718222	lineage1.1.1	Thailand
ERR2514927	lineage1.1.1.1	United Kingdom
ERR1035116	lineage1.1.1.1	Vietnam
ERR553049	lineage1.1.1.1	NA
SRR5709998	lineage1.1.1.1	Thailand
ERR1035126	lineage1.1.1.1	Vietnam
SRR6339663	lineage1.1.1.1	United Kingdom
ERR1035101	lineage1.1.1.1	Vietnam
ERR1035120	lineage1.1.1.1	Vietnam
ERR1035134	lineage1.1.1.1	Vietnam
ERR718287	lineage1.1.1.1	Thailand
ERR2517624	lineage1.1.1.1	Netherlands
ERR1035096	lineage1.1.1.1	Vietnam
ERR1035128	lineage1.1.1.1	Vietnam
ERR1035131	lineage1.1.1.1	Vietnam
ERR1035093	lineage1.1.1.1	Vietnam
ERR2512601	lineage1.1.1.1	United Kingdom
ERR1035111	lineage1.1.1.1	Vietnam
ERR550943	lineage1.1.1.1	NA
ERR1035123	lineage1.1.1.1	Vietnam
ERR751738	lineage1.1.1	Thailand
ERR718485	lineage1.1.1	Thailand
ERR552683	lineage1.1.1	NA
SRR5709789	lineage1.1.1	Thailand
ERR2199769	lineage1.1.1	Germany
ERR752195	lineage1.1.1	Thailand
SRR5709767	lineage1.1.1	Thailand
SRR5709747	lineage1.1.1	Thailand
SRR5709896	lineage1.1.1	Thailand
ERR752047	lineage1.1.1	Thailand
ERR752187	lineage1.1.1	Thailand
ERR718389	lineage1.1.1	Thailand
ERR751998	lineage1.1.1	Thailand
ERR752114	lineage1.1.1	Thailand
ERR751969	lineage1.1.1	Thailand
ERR752145	lineage1.1.1	Thailand
ERR768006	lineage1.1.1	Thailand
ERR751957	lineage1.1.1	Thailand
ERR751724	lineage1.1.1	Thailand
ERR718278	lineage1.1.1	Thailand
ERR752207	lineage1.1.1	Thailand
ERR775798	lineage1.1.1	Thailand
ERR718202	lineage1.1.1	Thailand
ERR751730	lineage1.1.1	Thailand
ERR718433	lineage1.1.1	Thailand
ERR752213	lineage1.1.1	Thailand
ERR752079	lineage1.1.1	Thailand
ERR718499	lineage1.1.1	Thailand
ERR751749	lineage1.1.1	Thailand
ERR751709	lineage1.1.1	Thailand
ERR752049	lineage1.1.1	Thailand
ERR751843	lineage1.1.1	Thailand
ERR751884	lineage1.1.1	Thailand
ERR752218	lineage1.1.1	Thailand
ERR768030	lineage1.1.1	Thailand
ERR751750	lineage1.1.1	Thailand
ERR718549	lineage1.1.1	Thailand
ERR718538	lineage1.1.1	Thailand
ERR752198	lineage1.1.1	Thailand
ERR767997	lineage1.1.1	Thailand
ERR752090	lineage1.1.1	Thailand
ERR751980	lineage1.1.1	Thailand
ERR768021	lineage1.1.1	Thailand
ERR751930	lineage1.1.1	Thailand
ERR551933	lineage1.1.1	NA
ERR2199967	lineage1.1.1	Germany
SRR5710005	lineage1.1.1	Thailand
ERR751900	lineage1.1.1	Thailand
ERR752066	lineage1.1.1	Thailand
ERR752037	lineage1.1.1	Thailand
ERR768016	lineage1.1.1	Thailand
ERR718196	lineage1.1.1	Thailand
ERR751790	lineage1.1.1	Thailand
ERR752275	lineage1.1.1	Thailand
ERR718375	lineage1.1.1	Thailand
ERR767966	lineage1.1.1	Thailand
ERR718415	lineage1.1.1	Thailand
ERR752185	lineage1.1.1	Thailand
ERR752214	lineage1.1.1	Thailand
ERR718451	lineage1.1.1	Thailand
ERR751951	lineage1.1.1	Thailand
ERR775789	lineage1.1.1	Thailand
ERR752240	lineage1.1.1	Thailand
ERR767980	lineage1.1.1	Thailand
ERR751971	lineage1.1.1	Thailand
ERR775803	lineage1.1.1	Thailand
ERR752014	lineage1.1.1	Thailand
ERR752284	lineage1.1.1	Thailand
ERR718247	lineage1.1.1	Thailand
ERR775790	lineage1.1.1	Thailand
ERR752177	lineage1.1.1	Thailand
ERR751985	lineage1.1.1	Thailand
ERR718307	lineage1.1.1	Thailand
ERR718547	lineage1.1.1	Thailand
ERR767993	lineage1.1.1	Thailand
ERR751853	lineage1.1.1	Thailand
ERR752267	lineage1.1.1	Thailand
ERR751996	lineage1.1.1	Thailand
ERR752186	lineage1.1.1	Thailand
ERR718467	lineage1.1.1	Thailand
ERR752289	lineage1.1.1	Thailand
ERR718536	lineage1.1.1	Thailand
ERR718398	lineage1.1.1	Thailand
ERR751964	lineage1.1.1	Thailand
ERR752119	lineage1.1.1	Thailand
ERR718243	lineage1.1.1	Thailand
ERR775796	lineage1.1.1	Thailand
ERR775759	lineage1.1.1	Thailand
ERR752160	lineage1.1.1	Thailand
SRR5709755	lineage1.1.1	Thailand
SRR5710003	lineage1.1.1	Thailand
ERR718356	lineage1.1.1	Thailand
ERR718209	lineage1.1.1	Thailand
ERR752007	lineage1.1.1	Thailand
ERR2516635	lineage1.1.1	Peru
ERR2516701	lineage1.1.1	Peru
ERR718402	lineage1.1.1	Thailand
ERR751965	lineage1.1.1	Thailand
ERR767964	lineage1.1.1	Thailand
ERR718463	lineage1.1.1	Thailand
ERR768039	lineage1.1.1	Thailand
ERR751806	lineage1.1.1	Thailand
ERR751931	lineage1.1.1	Thailand
SRR5709999	lineage1.1.1	Thailand
SRR5709984	lineage1.1.1	Thailand
ERR718555	lineage1.1.1	Thailand
SRR2100256	lineage1.1.1	NA
ERR751968	lineage1.1.1	Thailand
ERR551026	lineage1.1.1	NA
ERR718523	lineage1.1.1	Thailand
ERR751914	lineage1.1.1	Thailand
ERR718360	lineage1.1.1	Thailand
SRR5709917	lineage1.1.1	Thailand
SRR5709913	lineage1.1.1	Thailand
ERR552703	lineage1.1.1	NA
ERR718233	lineage1.1.1	Thailand
ERR751987	lineage1.1.1	Thailand
ERR2517276	lineage1.1.1	Netherlands
ERR551825	lineage1.1.1	NA
ERR751974	lineage1.1.1	Thailand
ERR768005	lineage1.1.1	Thailand
ERR718381	lineage1.1.1	Thailand
SRR5710008	lineage1.1.1	Thailand
ERR718447	lineage1.1.1	Thailand
ERR768025	lineage1.1.1	Thailand
SRR5709758	lineage1.1.1	Thailand
ERR2514371	lineage1.1.1	United Kingdom
ERR775797	lineage1.1.1	Thailand
ERR752161	lineage1.1.1	Thailand
ERR767975	lineage1.1.1	Thailand
ERR751909	lineage1.1.1	Thailand
ERR751808	lineage1.1.1	Thailand
ERR752003	lineage1.1.1	Thailand
ERR2516456	lineage1.1.1	Peru
ERR718322	lineage1.1.1	Thailand
ERR751717	lineage1.1.1	Thailand
ERR718487	lineage1.1.1	Thailand
ERR751927	lineage1.1.1	Thailand
ERR752019	lineage1.1.1	Thailand
ERR751803	lineage1.1.1	Thailand
ERR718445	lineage1.1.1	Thailand
ERR751982	lineage1.1.1	Thailand
ERR752067	lineage1.1.1	Thailand
ERR718371	lineage1.1.1	Thailand
ERR767986	lineage1.1.1	Thailand
ERR752285	lineage1.1.1	Thailand
ERR751707	lineage1.1.1	Thailand
ERR718286	lineage1.1.1	Thailand
ERR752102	lineage1.1.1	Thailand
ERR752244	lineage1.1.1	Thailand
ERR751823	lineage1.1.1	Thailand
ERR718390	lineage1.1.1	Thailand
ERR718197	lineage1.1.1	Thailand
ERR718268	lineage1.1.1	Thailand
ERR768014	lineage1.1.1	Thailand
ERR768049	lineage1.1.1	Thailand
ERR718229	lineage1.1.1	Thailand
ERR752069	lineage1.1.1	Thailand
SRR5709819	lineage1.1.1	Thailand
SRR5709916	lineage1.1.1	Thailand
ERR751880	lineage1.1.1	Thailand
ERR2513203	lineage1.1.1	United Kingdom
ERR846994	lineage1.1.1	Thailand
ERR752170	lineage1.1.1	Thailand
ERR752018	lineage1.1.1	Thailand
ERR718285	lineage1.1.1	Thailand
SRR5709957	lineage1.1.1	Thailand
ERR752058	lineage1.1.1	Thailand
ERR752133	lineage1.1.1	Thailand
ERR718421	lineage1.1.1	Thailand
ERR775781	lineage1.1.1	Thailand
ERR752238	lineage1.1.1	Thailand
ERR718223	lineage1.1.1	Thailand
SRR5709944	lineage1.1.1	Thailand
ERR718418	lineage1.1.1	Thailand
ERR718295	lineage1.1.1	Thailand
ERR775760	lineage1.1.1	Thailand
SRR5710018	lineage1.1.1	Thailand
SRR5709832	lineage1.1.1	Thailand
ERR751878	lineage1.1.1	Thailand
ERR718217	lineage1.1.1	Thailand
ERR752209	lineage1.1.1	Thailand
ERR718198	lineage1.1.1	Thailand
ERR751783	lineage1.1.1	Thailand
ERR718522	lineage1.1.1	Thailand
ERR752081	lineage1.1.1	Thailand
SRR5709946	lineage1.1.1	Thailand
ERR718346	lineage1.1.1	Thailand
ERR751759	lineage1.1.1	Thailand
ERR718366	lineage1.1.1	Thailand
ERR751684	lineage1.1.1	Thailand
ERR767979	lineage1.1.1	Thailand
ERR718201	lineage1.1.1	Thailand
ERR752138	lineage1.1.1	Thailand
ERR718553	lineage1.1.1	Thailand
ERR718237	lineage1.1.1	Thailand
ERR718334	lineage1.1.1	Thailand
ERR767965	lineage1.1.1	Thailand
ERR718227	lineage1.1.1	Thailand
ERR752103	lineage1.1.1	Thailand
ERR718512	lineage1.1.1	Thailand
ERR718491	lineage1.1.1	Thailand
ERR768008	lineage1.1.1	Thailand
ERR2517437	lineage1.1.1	Netherlands
ERR775758	lineage1.1.1	Thailand
ERR751916	lineage1.1.1	Thailand
ERR752249	lineage1.1.1	Thailand
ERR752131	lineage1.1.1	Thailand
ERR767962	lineage1.1.1	Thailand
ERR2514659	lineage1.1.1	United Kingdom
SRR5709858	lineage1.1.1	Thailand
ERR775778	lineage1.1.1	Thailand
ERR718552	lineage1.1.1	Thailand
ERR752197	lineage1.1.1	Thailand
ERR718344	lineage1.1.1	Thailand
ERR767995	lineage1.1.1	Thailand
ERR751892	lineage1.1.1	Thailand
ERR752044	lineage1.1.1	Thailand
ERR718501	lineage1.1.1	Thailand
ERR718529	lineage1.1.1	Thailand
ERR751865	lineage1.1.1	Thailand
SRR5709777	lineage1.1.1	Thailand
ERR752035	lineage1.1.1	Thailand
ERR2517642	lineage1.1.1	Netherlands
ERR775783	lineage1.1.1	Thailand
ERR718358	lineage1.1.1	Thailand
ERR768033	lineage1.1.1	Thailand
SRR5709979	lineage1.1.1	Thailand
ERR752006	lineage1.1.1	Thailand
ERR718397	lineage1.1.1	Thailand
ERR752256	lineage1.1.1	Thailand
ERR751999	lineage1.1.1	Thailand
ERR718395	lineage1.1.1	Thailand
ERR752026	lineage1.1.1	Thailand
ERR718514	lineage1.1.1	Thailand
ERR718386	lineage1.1.1	Thailand
ERR751867	lineage1.1.1	Thailand
ERR718310	lineage1.1.1	Thailand
ERR768050	lineage1.1.1	Thailand
ERR767976	lineage1.1.1	Thailand
ERR752179	lineage1.1.1	Thailand
ERR768037	lineage1.1.1	Thailand
ERR718331	lineage1.1.1	Thailand
ERR718558	lineage1.1.1	Thailand
ERR718531	lineage1.1.1	Thailand
ERR751681	lineage1.1.1	Thailand
ERR718220	lineage1.1.1	Thailand
ERR767999	lineage1.1.1	Thailand
ERR767985	lineage1.1.1	Thailand
ERR751744	lineage1.1.1	Thailand
ERR752062	lineage1.1.1	Thailand
ERR752122	lineage1.1.1	Thailand
ERR718410	lineage1.1.1	Thailand
ERR751777	lineage1.1.1	Thailand
ERR718340	lineage1.1.1	Thailand
ERR751732	lineage1.1.1	Thailand
ERR751780	lineage1.1.1	Thailand
