# Supplementary material for: Mycobacterium tuberculosis whole genome sequencing provides insights into the Manila strain and drug-resistance mutations in the Philippines
Source: Sci Rep. 2019 Jun 26;9:9305. doi: 10.1038/s41598-019-45566-5 (PMC6594935; doi:10.1038/s41598-019-45566-5)
Supplement: Supplementary file 4 — Supplementary data 1 [file 41598_2019_45566_MOESM4_ESM.csv]

Genomic position	Reference	Alternate	Type	Change	Locus_tag	Gene	Gene function
13175	A	G	synonymous	13175A>G	Rv0010c	.	cell wall and cell processes
15088	C	T	missense	59P>59S	Rv0013	trpG	intermediary metabolism and respiration
16526	C	T	synonymous	16526C>T	Rv0014c	pknB	regulatory proteins
27199	G	A	stop_gained	82Q>82*	Rv0022c	whiB5	regulatory proteins
46735	G	A	missense	158A>158V	Rv0042c	.	regulatory proteins
83343	C	T	missense	199P>199L	Rv0074	Rv0074	conserved hypotheticals
106126	T	C	missense	268L>268P	Rv0096	PPE1	PE/PPE
126853	G	A	missense	1230A>1230V	Rv0107c	ctpI	cell wall and cell processes
144434	C	T	missense	129P>129L	Rv0119	fadD7	lipid metabolism
200379	C	T	missense	162A>162V	Rv0170	mce1B	virulence, detoxification, adaptation
225315	G	A	synonymous	225315G>A	Rv0193c	.	conserved hypotheticals
235681	G	A	missense	276A>276V	Rv0198c	zmp1	intermediary metabolism and respiration
263057	T	G	synonymous	263057T>G	Rv0220	lipC	intermediary metabolism and respiration
273568	G	T	missense	172A>172S	Rv0228	Rv0228	intermediary metabolism and respiration
281454	C	A	synonymous	281454C>A	Rv0235c	.	cell wall and cell processes
282604	A	T	missense	4F>4Y	Rv0235c	.	cell wall and cell processes
294170	G	A	synonymous	294170G>A	Rv0244c	fadE5	lipid metabolism
368353	C	T	missense	1471G>1471E	Rv0304c	PPE5	PE/PPE
375095	C	G	missense	206G>206A	Rv0305c	PPE6	PE/PPE
406599	G	A	missense	617S>617L	Rv0339c	.	regulatory proteins
428384	C	T	missense	2099G>2099D	Rv0355c	PPE8	PE/PPE
440510	G	T	missense	214V>214F	Rv0362	mgtE	cell wall and cell processes
451029	C	A	missense	259D>259Y	Rv0373c	.	intermediary metabolism and respiration
453659	C	A	synonymous	453659C>A	Rv0376c	.	conserved hypotheticals
456487	C	A	synonymous	456487C>A	Rv0380c	.	intermediary metabolism and respiration
508435	C	T	missense	41V>41I	Rv0422c	thiD	intermediary metabolism and respiration
528781	G	A	synonymous	528781G>A	Rv0440	groEL2	virulence, detoxification, adaptation
534864	G	T	missense	118L>118M	Rv0446c	.	cell wall and cell processes
562497	C	T	missense	73E>73K	Rv0471c	.	conserved hypotheticals
567065	C	G	missense	97A>97G	Rv0477	Rv0477	cell wall and cell processes
575368	T	C	synonymous	575368T>C	Rv0486	mshA	intermediary metabolism and respiration
580008	A	G	synonymous	580008A>G	Rv0490	senX3	regulatory proteins
592584	A	G	missense	311M>311V	Rv0501	galE2	intermediary metabolism and respiration
641791	G	T	missense	341L>341I	Rv0551c	fadD8	lipid metabolism
643449	C	T	synonymous	643449C>T	Rv0552	Rv0552	conserved hypotheticals
687602	C	A	missense	261T>261N	Rv0589	mce2A	virulence, detoxification, adaptation
703945	A	T	missense	39D>39V	Rv0609A	.	conserved hypotheticals
717537	C	T	synonymous	717537C>T	Rv0625c	.	cell wall and cell processes
718984	G	A	missense	310A>310V	Rv0628c	.	conserved hypotheticals
727020	G	T	synonymous	727020G>T	Rv0631c	recC	information pathways
763531	G	C	synonymous	763531G>C	Rv0668	rpoC	information pathways
770657	G	A	missense	26A>26T	Rv0671	lpqP	cell wall and cell processes
772089	C	T	synonymous	772089C>T	Rv0672	fadE8	lipid metabolism
793702	C	T	missense	123P>123L	Rv0694	lldD1	intermediary metabolism and respiration
824429	C	T	missense	71E>71K	Rv0731c	.	lipid metabolism
884134	C	G	missense	223A>223P	Rv0790c	.	conserved hypotheticals
898477	A	G	missense	133I>133V	Rv0804	.	conserved hypotheticals
923267	G	A	missense	148T>148M	Rv0831c	.	conserved hypotheticals
940486	G	A	synonymous	940486G>A	Rv0844c	narL	regulatory proteins
945972	C	T	synonymous	945972C>T	Rv0848	cysK2	intermediary metabolism and respiration
959346	C	T	missense	269R>269H	Rv0861c	ercc3	information pathways
990521	G	A	synonymous	990521G>A	Rv0890c	.	regulatory proteins
1011286	T	C	missense	384I>384T	Rv0907	Rv0907	cell wall and cell processes
1036484	G	A	missense	153A>153T	Rv0929	pstC2	cell wall and cell processes
1055126	C	T	synonymous	1055126C>T	Rv0946c	pgi	intermediary metabolism and respiration
1092316	C	T	synonymous	1092316C>T	Rv0977	PE_PGRS16	PE/PPE
1104634	C	T	missense	698A>698V	Rv0987	.	cell wall and cell processes
1128814	G	A	missense	242E>242K	Rv1009	rpfB	cell wall and cell processes
1154174	G	A	missense	151V>151I	Rv1030	kdpB	cell wall and cell processes
1168323	A	G	synonymous	1168323A>G	Rv1045	.	conserved hypotheticals
1201291	A	G	synonymous	1201291A>G	Rv1076	lipU	intermediary metabolism and respiration
1225126	G	A	missense	248V>248I	Rv1096	Rv1096	intermediary metabolism and respiration
1244768	G	A	synonymous	1244768G>A	Rv1121	zwf1	intermediary metabolism and respiration
1257032	G	A	missense	301V>301M	Rv1131	prpC	intermediary metabolism and respiration
1257343	C	G	missense	7R>7G	Rv1132	Rv1132	cell wall and cell processes
1316480	G	C	missense	416G>416A	Rv1181	pks4	lipid metabolism
1401206	G	A	missense	413E>413K	Rv1253	deaD	information pathways
1443899	T	C	synonymous	1443899T>C	Rv1290c	.	conserved hypotheticals
1460907	T	C	missense	222F>222L	Rv1304	atpB	intermediary metabolism and respiration
1533999	G	C	synonymous	1533999G>C	Rv1362c	.	cell wall and cell processes
1541129	C	T	missense	37A>37V	Rv1368	lprF	cell wall and cell processes
1567985	A	G	synonymous	1567985A>G	Rv1392	metK	intermediary metabolism and respiration
1569878	G	T	synonymous	1569878G>T	Rv1394c	cyp132	intermediary metabolism and respiration
1580283	A	G	missense	47I>47T	Rv1403c	.	intermediary metabolism and respiration
1600164	C	T	synonymous	1600164C>T	Rv1425	Rv1425	lipid metabolism
1613927	C	A	synonymous	1613927C>A	Rv1436	gap	intermediary metabolism and respiration
1657843	G	A	missense	294R>294H	Rv1469	ctpD	cell wall and cell processes
1676662	C	G	synonymous	1676662C>G	Rv1486c	.	conserved hypotheticals
1677765	C	T	synonymous	1677765C>T	Rv1488	Rv1488	cell wall and cell processes
1697633	T	C	missense	93L>93P	Rv1507A	.	unknown
1715799	C	A	missense	605S>605I	Rv1522c	mmpL12	cell wall and cell processes
1716649	C	T	missense	322E>322K	Rv1522c	mmpL12	cell wall and cell processes
1841313	G	A	synonymous	1841313G>A	Rv1635c	.	cell wall and cell processes
1851048	A	C	missense	330S>330A	Rv1640c	lysX	information pathways
1864544	T	C	missense	280N>280S	Rv1651c	PE_PGRS30	PE/PPE
1875886	C	A	missense	195L>195M	Rv1661	pks7	lipid metabolism
1886859	C	A	synonymous	1886859C>A	Rv1663	pks17	lipid metabolism
1927417	A	T	missense	387C>387S	Rv1702c	.	insertion seqs and phages
1943991	A	T	missense	139Y>139F	Rv1716	Rv1716	conserved hypotheticals
1944723	G	T	synonymous	1944723G>T	Rv1717	.	conserved hypotheticals
1964837	G	A	synonymous	1964837G>A	Rv1737c	narK2	cell wall and cell processes
1993652	C	T	missense	167A>167V	Rv1760	Rv1760	lipid metabolism
2005944	A	C	missense	262S>262R	Rv1771	.	intermediary metabolism and respiration
2013872	A	C	missense	203V>203G	Rv1779c	.	cell wall and cell processes
2023976	C	T	missense	218S>218N	Rv1785c	cyp143	intermediary metabolism and respiration
2062328	G	A	missense	116P>116L	Rv1818c	PE_PGRS33	PE/PPE
2062468	C	T	synonymous	2062468C>T	Rv1818c	PE_PGRS33	PE/PPE
2080182	G	T	missense	118R>118L	Rv1834	lipZ	intermediary metabolism and respiration
2127523	G	A	synonymous	2127523G>A	Rv1877	Rv1877	cell wall and cell processes
2185741	C	T	missense	150D>150N	Rv1934c	fadE17	lipid metabolism
2215712	G	A	synonymous	2215712G>A	Rv1971	mce3F	virulence, detoxification, adaptation
2216973	A	G	missense	128S>128G	Rv1972	Rv1972	cell wall and cell processes
2244336	G	A	missense	268A>268V	Rv1999c	.	cell wall and cell processes
2270065	T	C	missense	59D>59G	Rv2024c	.	conserved hypotheticals
2277350	C	T	synonymous	2277350C>T	Rv2030c	.	conserved hypotheticals
2342203	G	C	synonymous	2342203G>C	Rv2084	.	unknown
2348804	T	C	synonymous	2348804T>C	Rv2091c	.	cell wall and cell processes
2394761	C	T	synonymous	2394761C>T	Rv2134c	.	conserved hypotheticals
2397445	C	T	missense	39P>39L	Rv2138	lppL	cell wall and cell processes
2428081	G	A	missense	53A>53V	Rv2164c	.	cell wall and cell processes
2451355	C	A	synonymous	2451355C>A	Rv2189c	.	conserved hypotheticals
2482469	T	C	missense	169S>169P	Rv2215	dlaT	intermediary metabolism and respiration
2487829	T	G	missense	72L>72R	Rv2220	glnA1	intermediary metabolism and respiration
2519048	G	A	missense	312G>312S	Rv2245	kasA	lipid metabolism
2528378	C	A	missense	132T>132K	Rv2253	Rv2253	cell wall and cell processes
2587048	C	T	synonymous	2587048C>T	Rv2314c	.	conserved hypotheticals
2590827	T	G	missense	104F>104V	Rv2318	uspC	cell wall and cell processes
2605507	T	C	synonymous	2605507T>C	Rv2332	mez	intermediary metabolism and respiration
2617717	G	C	missense	398R>398G	Rv2340c	PE_PGRS39	PE/PPE
2618378	A	C	synonymous	2618378A>C	Rv2340c	PE_PGRS39	PE/PPE
2639868	A	G	synonymous	2639868A>G	Rv2357c	glyS	information pathways
2673701	C	T	missense	713D>713N	Rv2383c	mbtB	lipid metabolism
2679840	G	C	missense	56L>56V	Rv2386c	mbtI	lipid metabolism
2699058	C	G	missense	177P>177R	Rv2402	Rv2402	conserved hypotheticals
2706890	G	C	synonymous	2706890G>C	Rv2409c	.	conserved hypotheticals
2840849	G	C	synonymous	2840849G>C	Rv2524c	fas	lipid metabolism
2842043	C	G	missense	2430W>2430C	Rv2524c	fas	lipid metabolism
2959714	T	C	missense	36D>36G	Rv2633c	.	conserved hypotheticals
3029969	G	A	synonymous	3029969G>A	Rv2717c	.	conserved hypotheticals
3035533	G	A	missense	209D>209N	Rv2723	Rv2723	cell wall and cell processes
3056658	G	T	missense	192A>192E	Rv2743c	.	cell wall and cell processes
3095130	G	A	missense	7C>7Y	Rv2787	Rv2787	conserved hypotheticals
3129675	C	T	missense	700R>700H	Rv2823c	.	conserved hypotheticals
3137343	C	A	missense	25R>25S	Rv2831	echA16	lipid metabolism
3138129	G	C	missense	351F>351L	Rv2832c	ugpC	cell wall and cell processes
3148984	C	T	missense	149A>149T	Rv2841c	nusA	information pathways
3154414	A	G	missense	73I>73T	Rv2846c	efpA	cell wall and cell processes
3217883	C	T	missense	130D>130N	Rv2910c	.	conserved hypotheticals
3244126	G	A	missense	144V>144I	Rv2930	fadD26	lipid metabolism
3276017	C	T	missense	357P>357S	Rv2939	papA5	lipid metabolism
3417404	G	T	missense	234G>234C	Rv3056	dinP	information pathways
3428088	G	A	synonymous	3428088G>A	Rv3063	cstA	virulence, detoxification, adaptation
3442704	G	C	missense	1095C>1095W	Rv3080c	pknK	regulatory proteins
3443994	A	G	synonymous	3443994A>G	Rv3080c	pknK	regulatory proteins
3461239	T	C	missense	166I>166V	Rv3092c	.	cell wall and cell processes
3465363	G	T	missense	273A>273S	Rv3096	Rv3096	conserved hypotheticals
3530023	C	T	missense	372M>372I	Rv3161c	.	intermediary metabolism and respiration
3598321	C	T	synonymous	3598321C>T	Rv3221A	rshA	information pathways
3629612	G	A	synonymous	3629612G>A	Rv3248c	sahH	intermediary metabolism and respiration
3643582	T	C	missense	136W>136R	Rv3263	Rv3263	information pathways
3675767	C	T	missense	77A>77T	Rv3294c	.	conserved hypotheticals
3757026	G	C	synonymous	3757026G>C	Rv3350c	PPE56	PE/PPE
3757029	C	G	synonymous	3757029C>G	Rv3350c	PPE56	PE/PPE
3757032	C	G	synonymous	3757032C>G	Rv3350c	PPE56	PE/PPE
3757047	G	A	synonymous	3757047G>A	Rv3350c	PPE56	PE/PPE
3757395	C	G	missense	3236L>3236F	Rv3350c	PPE56	PE/PPE
3766240	C	T	missense	288G>288D	Rv3350c	PPE56	PE/PPE
3791770	G	A	missense	195S>195L	Rv3377c	.	intermediary metabolism and respiration
3862181	C	T	synonymous	3862181C>T	Rv3443c	rplM	information pathways
3863530	G	T	synonymous	3863530G>T	Rv3446c	.	conserved hypotheticals
3871093	G	A	missense	448G>448R	Rv3449	mycP4	intermediary metabolism and respiration
3968771	C	A	missense	58Q>58H	Rv3531c	.	conserved hypotheticals
4013388	G	A	missense	324M>324I	Rv3571	kshB	intermediary metabolism and respiration
4020169	C	A	missense	10L>10I	Rv3578	arsB2	cell wall and cell processes
4024368	C	T	synonymous	4024368C>T	Rv3582c	ispD	intermediary metabolism and respiration
4033049	G	A	missense	37T>37M	Rv3590c	PE_PGRS58	PE/PPE
4045670	G	A	missense	150T>150I	Rv3603c	.	conserved hypotheticals
4115001	G	C	missense	53R>53G	Rv3673c	.	intermediary metabolism and respiration
4116758	C	T	missense	94T>94I	Rv3676	crp	regulatory proteins
4171454	G	A	missense	12E>12K	Rv3726	Rv3726	intermediary metabolism and respiration
4187523	A	G	missense	297H>297R	Rv3736	Rv3736	regulatory proteins
4231150	G	A	missense	299G>299S	Rv3784	Rv3784	intermediary metabolism and respiration
4236844	G	A	missense	356A>356T	Rv3790	dprE1	lipid metabolism
4237383	C	A	synonymous	4237383C>A	Rv3791	dprE2	lipid metabolism
4243580	G	A	synonymous	4243580G>A	Rv3794	embA	cell wall and cell processes
4247578	G	A	synonymous	4247578G>A	Rv3795	embB	cell wall and cell processes
4293107	G	A	missense	23S>23L	Rv3824c	papA1	lipid metabolism
4307021	C	T	missense	52P>52L	Rv3833	Rv3833	regulatory proteins
4354013	G	A	missense	335R>335H	Rv3876	espI	cell wall and cell processes
4361141	G	A	missense	262T>262I	Rv3881c	espB	cell wall and cell processes
